# Supplementary material for: Growing dominance and soft power enhancement: Exploring Chinese cities’ continual efforts to promote international sports events from a city network perspective
Source: PLoS One. 2024 Nov 20;19(11):e0311171. doi: 10.1371/journal.pone.0311171 (PMC11578504; doi:10.1371/journal.pone.0311171)
Supplement: S1 File — (XLSX) [file pone.0311171.s001.xlsx]

## Sheet: 2008Values
	city_out	Regions	count			Qualifying Competitons in China				OCOG Sponsors				Broadcasters
1	Beijing	China	102			Archery Asian Championships	Xi'an	China		Adidas 阿迪达斯	Shanghai			NBC	USA
2	Shanghai	China	24			Asian Swimming Championships	Beijing	China		Air China 中国国际航空	Beijing			CBC	Canada
3	Taipei	China	17			FINA World Open Water Championships	Beijing	China		Bank of China 中国银行	Beijing			European Broadcast Union	Europe
4	Hong Kong	China	13			BWF World Tour Super 1000	Guangzhou	China		China National Petroleum Corporation	Beijing			Seven Network	Australia
5	Macau	China	12			BWF World Tour Super 750	Chengdu	China		中国石油天然气集团公司	Beijing			OTI(Espana Consortium)	Latin America
6	Guangzhou	China	11			BWF World Tour Super 100	Hong Kong	Hong Kong		China Netcom 中国网通	Beijing			Asian Broadcast Union	Asia
7	Qingdao	China	7			World Rowing Cup	Shanghai	China		China Mobile 中国移动	Shanghai			Africa Union of Broadcast	Africa
8	Chengdu	China	7			AFC Olympic Pre-Qualifying Tournament	Taipei	Chinese Taipei		Johnson & Johnson 强生公司	Beijing			CCTV	China
9	Taichung	China	4			2006 Qingdao International Tournament	Qingdao	China		People's Insurance Company of China	Beijing			KBA	Korea
10	Taiyuan	China	4			Modern PentathlonWorld Cup Final	Beijing	China		中国人民财产保险股份有限公司	Beijing			CTBP	Chinese Taipei
11	Suzhou	China	3			Shooting World Cup	Guangzhou	China		State Grid Corporation of China	Beijing			Caribbean Broadcast Union	Caribbean
12	Hohhot	China	3			Shooting World Cup	Qingyuan	China		Sinopec 中石化	Beijing			SABC	South Africa
13	Yangzhou	China	3			WTT World Cup	Chengdu	China		Volkswagen Group China	Shanghai
14	Tainan	China	2			WTT Final	Yangzhou	China		Anheuser-Busch 安海斯-布希	Shanghai			The rest of cities are cities that relayed the torch
15	Xi'an	China	2			Asian qualifying events of Table Tennis	Hong Kong	Hong Kong		Beijing Yanjing Brewery 北京燕京啤酒厂	Beijing
16	Douliou	China	2			Chengdu Open	Chengdu	China		BHP Billiton 必和必拓	Zhengzhou
17	Changye	China	2			Zhuhai Open	Zhuhai	China		Haier 海尔	Qingdao
18	Qingyuan	China	2			China Open	Beijing	China		Hengyuanxiang 恒源祥	Yiwu
19	New Taipei City	China	2			Shanghai Master	Shanghai	China		Sohu 搜狐	Ningbo
20	Urumqi	China	1			Hong KongOpen	Hong Kong	China		Tsingtao Brewery 青岛啤酒厂	Qingdao
21	Yinchuan	China	1			Asian Triathon Championship	Guangzhou	China		Uni-President China 统一中国	Zhongshan
22	Yichang	China	1			World Series Event (Triathon)	Beijing	China		United Parcel Service 联合包裹服务 （United Parcel Service）	Shanghai
23	Yueyang	China	1			Cycling Events	Suzhou	China		Omega China	Shanghai
24	Yuncheng	China	1			BWF Grand Prix	New Taipei City	Chinese Taipei		Yili Group 伊利集团	Hohoot
25	Shenzhem	China	1				Macau	Macau		Mars	Guangzhou
26	Shaoshan	China	1			Asian Baseball qualifying events	Taichung	Chinese Taipei		Gehua Ticketmaster 歌华票务总	Zhangjiakou
27	Zunyi	China	1				Taichung	Chinese Taipei		Qianxihe 千玺河	Ningbo
28	Shaoxing	China	1				Douliou	Chinese Taipei		Beifa Group 贝发集团	Huaian
29	Shenyang	China	1			Softball Championship	Beijing	China
30	Zhuhai	China	1			Asian Softball Championship	Tainan	Chinese Taipei		IOC Sponsors
31	Shihezi	China	1			World Cycling Championship	Taiyuan	China		Coca Cola	Worldwide Olympic Partners（TOP Partners）	Atlanta
32	Zhongwei	China	1							Atos Origin	Worldwide Olympic Partners（TOP Partners）	Paris
33	Shijiazhuang	China	1							GE	Worldwide Olympic Partners（TOP Partners）	Rochester
34	Anshan	China	1							Kodak	Worldwide Olympic Partners（TOP Partners）	New York
35	Songyuan	China	1							Lenovo	Worldwide Olympic Partners（TOP Partners）	Beijing
36	Wanning	China	1							Manulife	Worldwide Olympic Partners（TOP Partners）	Houseton
37	Wuzhishan	China	1							Mcdonald	Worldwide Olympic Partners（TOP Partners）	oak brook
38	Xian	China	1							Omega	Worldwide Olympic Partners（TOP Partners）	Bill
39	Taizhou	China	1							Panasonic	Worldwide Olympic Partners（TOP Partners）	Osaka
40	Xiamem	China	1							Samsung	Worldwide Olympic Partners（TOP Partners）	Seongnam
41	Baise	China	1							Visa	Worldwide Olympic Partners（TOP Partners）	San Francisco
42	Wuzhong	China	1
43	Xining	China	1
44	Tangshan	China	1
45	Wuhu	China	1
46	Wuhan	China	1
47	Weihai	China	1
48	Wenzhou	China	1
49	Tianjin	China	1
50	Baotou	China	1
51	Xianyang	China	1
52	Anyang	China	1
53	Yanan	China	1
54	Yantai	China	1
55	Yanji	China	1
56	Taian	China	1
57	Yangling	China	1
58	Shantou	China	1
59	Haikou	China	1
60	Guilin	China	1
61	Guiyang	China	1
62	Luoyang	China	1
63	Longyan	China	1
64	Linxi	China	1
65	Guangan	China	1
66	Fuzhou	China	1
67	Geermu	China	1
68	Hangzhou	China	1
69	Huangshan	China	1
70	Kaili	China	1
71	Kaifeng	China	1
72	Huizhou	China	1
73	Jixi	China	1
74	Jiuquan	China	1
75	Jingshan	China	1
76	Jinggangshan	China	1
77	Jinan	China	1
78	Jilin	China	1
79	Jiayuguan	China	1
80	Jiaxing	China	1
81	Kashi	China	1
82	Lijiang	China	1
83	Huainan	China	1
84	Leshan	China	1
85	Harbin	China	1
86	Lanzhou	China	1
87	Lahsa	China	1
88	Hefei	China	1
89	Kunming	China	1
90	Qufu	China	1
91	Quanzhou	China	1
92	Qiqihaer	China	1
93	Qinhuangdao	China	1
94	Qinghaihu	China	1
95	Chifeng	China	1
96	Chongqing	China	1
97	Changji	China	1
98	Sanya	China	1
99	Changchun	China	1
100	Ruijin	China	1
101	Changhsa	China	1
102	Nantong	China	1
103	Nanning	China	1
104	Nanjing	China	1
105	Nanchang	China	1
106	Dunhuang	China	1
107	Pingyao	China	1
108	Dalian	China	1
109	Daqing	China	1
110	Datong	China	1

## Sheet: 2008Connections
Power Struggles							Sponsorship Activities							Publicity Activities
	city_out	Regions	city_in	Regions	count			city_out	Regions	city_in	Regions	count			city_out	Regions	city_in	Regions	count
1	Hong Kong	China	Kuala Lumpur	Asia (Except China)	8		1	Shanghai	China	Beijing	China	210		0	Lausanne	China	Beijing	China	120
2	Macau	China	Kuala Lumpur	Asia (Except China)	8		2	Lausanne	Europe	Beijing	China	60		1	Beijing	China	Yuncheng	China	5
3	Guangzhou	China	Kuala Lumpur	Asia (Except China)	8		3	Lausanne	Europe	San Francisco	North America	40		2	Beijing	China	Yiwu	China	5
4	New Taipei City	China	Kuala Lumpur	Asia (Except China)	8		4	Lausanne	Europe	ningbo	China	40		3	Qinghaihu	China	Beijing	China	5
5	Chengdu	China	Kuala Lumpur	Asia (Except China)	8		5	Lausanne	Europe	bill	Europe	40		4	Beijing	China	Yichang	China	5
6	Beijing	China	Kuwait city	Asia (Except China)	6		6	Detroit	North America	Lausanne	Europe	40		5	Beijing	China	Zhongshan	China	5
7	Taipei	China	Kuwait city	Asia (Except China)	6		7	Lausanne	Europe	Seongnam	Asia (Except China)	40		6	Beijing	China	Yinchuan	China	5
8	Beijing	China	Lausanne	Europe	98		8	Houston	North America	Lausanne	Europe	40		7	huaian	China	Beijing	China	5
9	Taichung	China	Lausanne	Europe	16		9	Osaka	Asia (Except China)	Lausanne	Europe	40		8	zhengzhou	China	Beijing	China	5
10	Taipei	China	Lausanne	Europe	10		10	Lausanne	Europe	Atlanta	North America	40		9	Beijing	China	Zhangjiakou	China	5
11	Suzhou	China	Lausanne	Europe	8		11	Lausanne	Europe	Oakbrook	North America	40		10	Beijing	China	Yueyang	China	5
12	Hong Kong	China	Lausanne	Europe	8		12	Qingdao	China	Beijing	China	40		11	Beijing	China	Zhongwei	China	5
13	Beijing	China	Monaco	Europe	8		13	Lausanne	Europe	Rochester	North America	40		12	yiwu	China	Beijing	China	5
14	Qingyuan	China	Munich	Europe	8		14	Beijing	China	Hohhot	China	20		13	Beijing	China	Zunyi	China	5
15	Guangzhou	China	Munich	Europe	8		15	Seongnam	Asia (Except China)	Beijing	China	16		14	Qinhuangdao	China	Beijing	China	5
16	Douliou	China	Lausanne	Europe	8		16	Osaka	Asia (Except China)	Beijing	China	16		15	Beijing	China	xinxiang	China	5
17	Taipei	China	Zurich	Europe	4		17	San Francisco	North America	Beijing	China	16		16	Nanchang	China	Beijing	China	5
18	Zhuhai	China	London	Europe	4		18	bill	Europe	Beijing	China	16		17	Nanning	China	Beijing	China	5
19	Chengdu	China	London	Europe	4		19	Oakbrook	North America	Beijing	China	16		18	Nantong	China	Beijing	China	5
20	Beijing	China	Oklahoma	North America	12		20	ningbo	China	Beijing	China	16		19	zhangjiakou	China	Beijing	China	5
21	Tainan	China	Oklahoma	North America	8		21	Rochester	North America	Beijing	China	16		20	Ningbo	China	Beijing	China	5
22	Lausanne	Europe	Taiyuan	China	12		22	Atlanta	North America	Beijing	China	16		21	Anshan	China	Beijing	China	5
23	Lausanne	Europe	Chengdu	China	12			Houston	North America	Beijing	China	16		22	Beijing	China	zhongshan	China	5
24	Lausanne	Europe	Qingdao	China	8			Beijing	China	Detroit	North America	16		23	Pingyao	China	Beijing	China	5
25	London	Europe	Beijing	China	8			Beijing	China	huaian	China	10		24	Beijing	China	Yantai	China	5
26	Lausanne	Europe	Yangzhou	China	8			Beijing	China	xinxiang	China	10		25	Qiqihaer	China	Beijing	China	5
27	Lausanne	Europe	Xi'an	China	8			Guangzhou	China	Beijing	China	10		26	Shihezi	China	Beijing	China	5
28	Lausanne	Europe	Shanghai	China	4			Beijing	China	yiwu	China	10		27	Shangri-la	China	Beijing	China	5
29	London	Europe	Shanghai	China	4			Beijing	China	zhangjiakou	China	10		28	Shantou	China	Beijing	China	5
30	Lausanne	Europe	Guangzhou	China	20			Beijing	China	zhengzhou	China	10		29	Shaoshan	China	Beijing	China	5
								Beijing	China	zhongshan	China	10		30	Shaoxing	China	Beijing	China	5
															Shenyang	China	Beijing	China	5
															Shenzhem	China	Beijing	China	5
															Shijiazhuang	China	Beijing	China	5
															Beijing	China	Jixi	China	5
															Beijing	China	Jingshan	China	5
															Beijing	China	Jinggangshan	China	5
															Beijing	China	Jinan	China	5
															Beijing	China	Jilin	China	5
															Baotou	China	Beijing	China	5
															Beijing	China	Jiayuguan	China	5
															Beijing	China	Jiuquan	China	5
															Beijing	China	Kaifeng	China	5
															Beijing	China	Jiaxing	China	5
															Beijing	China	Linxi	China	5
															Beijing	China	Nanjing	China	5
															Beijing	China	Luoyang	China	5
															Beijing	China	Longyan	China	5
															Sanya	China	Beijing	China	5
															Beijing	China	Lijiang	China	5
															Beijing	China	Kaili	China	5
															Beijing	China	Leshan	China	5
															Beijing	China	Lanzhou	China	5
															Beijing	China	Lahsa	China	5
															Urumqi	China	Beijing	China	5
															Beijing	China	Kunming	China	5
															Beijing	China	Kashi	China	5
															Songyuan	China	Beijing	China	5
															Beijing	China	Huizhou	China	5
															Quanzhou	China	Beijing	China	5
															Beijing	China	Chifeng	China	5
															Beijing	China	Chengdu	China	5
															Beijing	China	Changji	China	5
															Taian	China	Beijing	China	5
															Beijing	China	Changhsa	China	5
															Beijing	China	Changchun	China	5
															Beijing	China	Baise	China	5
															Beijing	China	Dalian	China	5
															Taiyuan	China	Beijing	China	5
															Beijing	China	Anyang	China	5
															Taizhou	China	Beijing	China	5
															Tangshan	China	Beijing	China	5
															Tianjin	China	Beijing	China	5
															Beijing	China	Chongqing	China	5
															Beijing	China	Daqing	China	5
															Beijing	China	Huangshan	China	5
															Beijing	China	Guiyang	China	5
															Beijing	China	Huainan	China	5
															Beijing	China	Huaian	China	5
															Beijing	China	Hefei	China	5
															Beijing	China	Harbin	China	5
															Beijing	China	Hangzhou	China	5
															Beijing	China	Haikou	China	5
															Beijing	China	Guilin	China	5
															Suzhou	China	Beijing	China	5
															Beijing	China	Guangan	China	5
															Beijing	China	Geermu	China	5
															Beijing	China	Fuzhou	China	5
															Beijing	China	E'erduosi	China	5
															Beijing	China	Dunhuang	China	5
															Beijing	China	Datong	China	5
															Beijing	China	Wanning	China	5
															Beijing	China	Weihai	China	5
															Beijing	China	Xining	China	5
															Beijing	China	Yanji	China	5
															Beijing	China	Yangzhou	China	5
															Qufu	China	Beijing	China	5
															Beijing	China	Yangling	China	5
															Beijing	China	Yanan	China	5
															Beijing	China	Xinxiang	China	5
															Beijing	China	Xianyang	China	5
															Beijing	China	Wenzhou	China	5
															Beijing	China	Xian	China	5
															Beijing	China	Xiamem	China	5
															Beijing	China	Wuzhong	China	5
															Beijing	China	Wuzhishan	China	5
															Beijing	China	Wuhu	China	5
															Beijing	China	Wuhan	China	5
															Ruijin	China	Beijing	China	5
															Beijing	China	Almaty	Asia (Except China)	10
															Beijing	China	New Delhi	Asia (Except China)	10
															Beijing	China	Bangkok	Asia (Except China)	10
															Beijing	China	Buenos Aires	South America	10
															Beijing	China	Canberra	Oceania	10
															Beijing	China	Changye	China	10
															Beijing	China	Paris	Europe	10
															Hong Kong	China	Beijing	China	10
															Beijing	China	Dar es Salaam	Africa	10
															Beijing	China	Jakarta	Asia (Except China)	10
															Beijing	China	Muscat	Asia (Except China)	10
															Beijing	China	Macau	China	10
															Ho Chi Minh City	Asia (Except China)	Beijing	China	10
															Istanbul	Istanbul	Beijing	China	10
															Islamabad	Asia (Except China)	Beijing	China	10
															St Petersburg	Europe	Beijing	China	10
															Pyongyang	Asia (Except China)	Beijing	China	10
															Beijing	China	Geneva	Europe	15
															Beijing	China	Brussels	Europe	16
															Beijing	China	Phildapheia	North America	17
															Beijing	China	Los Angeles	North America	18
															Beijing	China	Chicago	North America	19
															Beijing	China	Ottawa	North America	20
															Beijing	China	Toronto	North America	21
															Beijing	China	Sydney	Oceania	22
															Beijing	China	Tokyo	Asia (Except China)	23
															Beijing	China	Mexico City	North America	24
															Beijing	China	Auckland	Oceania	25
															Beijing	China	Kuala Lumpur	Asia (Except China)	26
															Beijing	China	Dakar	Africa	27
															Beijing	China	Tunis City	Africa	28
															Beijing	China	Seoul	Asia (Except China)	29
															Beijing	China	Taipei	China	30
															Beijing	China	Johannesburg	Africa	31
															Beijing	China	Bridgetown	North America	32

## Sheet: 2012Values
	city_out	Continent	count		Qualifying Competitons in China				TOP Partners				rights-holding Broadcasters
1	Beijing	Asia	31		BWF superseries	Shanghai	China		Acer	New Taipei City	Chinese Taipei		CCTV	Beijing
2	Shanghai	Asia	16			Fuzhou	China						Cable TV	Hong Kong
3	Taipei	Asia	15			Hong Kong	China						TTV	Taipei
4	Hongkong	Asia	15		BWF grand Prix	Taipei	Chinese Taipei
5	Macao	Asia	12			Macau	China
6	Wuhan	Asia	8		BWF superseries Finals	Liuzhou	China
7	Qingdao	Asia	4		World Athletics Race Walking Tour	Taicang	China
8	New Taipei City	Asia	4		Field Hockey Qualifying Events	Guangzhou	China
9	Fuzhou	Asia	3		2011 World Aquatics Championships	Shanghai	China
10	Xiamen	Asia	3		Asian Women's Football Qualifiers	Kaohsiung	China
11	Guiyang	Asia	3		2011 Asian Cycling Championships	Suzhou	China
12	Nanning	Asia	3		2011 Asian/Oceania Modern Pentathlon Championships[3]	Chengdu	China
13	Qinhuangdao	Asia	3		2011 Judo Grand Prix	Qingdao	China
14	Miyi	Asia	2		2011 World Open Water Swimming Championships	Shanghai	China
15	Chengdu	Asia	2		2011 ISSF World Cup # 4	Beijing	China
16	Yilan	Asia	2		ATP/WTA world Tour 500	Beijing	China
17	Suzhou	Asia	2		Asian Qualification Tournament	Hong Kong	China
18	Guangzhou	Asia	2		2011 ASTC Asian Triathlon Championships	Yilan	China
19	Taiyuan	Asia	2		Tennis Shanghai Master	Shanghai	China
20	Taicang	Asia	1		Wrestling 1st World Qualification Tournament[8]	Taiyuan	China
21	Liuzhou	Asia	1		IWF Grand Prix	Xiamen	China
					2010–2012 AVC Beach Volleyball Continental Cup	Fuzhou	China
					World Series of Boxing Individual Championships[2]	Guiyang	China
					Sudirman Cup	Qingdao	China
					Uber Cup	Wuhan	China
					Thomas Cup	Wuhan	China
					2011 Asian Canoe Slalom Championships	Miyi	China
					2012 AIBA Women's World Boxing Championships[9]	Qinhuangdao	China
					World Athletics Half Marathon Championships	Nanning	China

## Sheet: 2012Connections
Power Struggles							Sponsorship Activities							Publicity Activities
	city_out	Continent	city_in	Continent	count			city_out	Continent	city_in	Continent	count			city_out	Continent	city_in	Continent	count
1	London	U.K.	Shanghai	Asia	8		1	Lausanne	Europe	New Taipei City	Asia	40		1	Beijing	China	London	U.K.	15
2	Monaco	Europe	Nanning	Asia	12		2	New Taipei City	Asia	London	U.K.	16		2	Hongkong	China	London	U.K.	15
3	Lausanne	Europe	Taipei	Asia	10									3	Taipei	China	Lausanne	Europe	12
4	Lausanne	Europe	Yilan	Asia	8									4	Macao	China	Kuala Lumpur	Asia	3
5	Lausanne	Europe	Taiyuan	Asia	8									5	Lausanne	Europe	Beijing	China	12
6	Lausanne	Europe	Suzhou	Asia	8									6	Lausanne	Europe	Hongkong	China	12
7	Lausanne	Europe	Fuzhou	Asia	8									7	London	U.K.	Taipei	China	15
8	Lausanne	Europe	Hong Kong	Asia	8
9	Budapest	Europe	Xiamen	Asia	12
10	Kuala Lumpur	Asia	Wuhan	Asia	24
11	Qingdao	Asia	Kuala Lumpur	Asia	12
12	Kuwait City	Asia	Beijing	Asia	6
13	Taipei	Asia	Kuwait City	Asia	6
14	Shanghai	Asia	Kuala Lumpur	Asia	4
15	Taipei	Asia	Kuala Lumpur	Asia	4
16	Kuala Lumpur	Asia	Fuzhou	Asia	4
17	Hong Kong	Asia	Kuala Lumpur	Asia	4
18	Kuala Lumpur	Asia	Liuzhou	Asia	4
19	Kuala Lumpur	Asia	Macau	Asia	4
20	Shanghai	Asia	Lausanne	Europe	48
21	Beijing	Asia	Lausanne	Europe	30
22	Qinhuangdao	Asia	Lausanne	Europe	12
23	Guiyang	Asia	Lausanne	Europe	12
24	Wuhan	Asia	Nyon	Europe	8
25	Chengdu	Asia	Monaco	Europe	8
26	Miyi	Asia	Madrid	Europe	8
27	Guangzhou	Asia	Lausanne	Europe	8
28	Shanghai	Asia	Monaco	Europe	4
29	Taicang	Asia	Monaco	Europe	4
30	Qingdao	Asia	Budapest	Europe	4
31	Beijing	Asia	Munich	Europe	4
32	Beijing	Asia	London	U.K.	12

## Sheet: 2016Values
	city_out	Continent	count			Qualifying Competitons in China				rights-holding Broadcasters
1	Beijing	Asia	40			Sudirman Cup	Dongguan	China		CCTV	Beijing
2	Hong Kong	Asia	16			Uber Cup	Kunshan	China		TVB	Hong Kong
3	Taipei	Asia	16			Thomas Cup	Kunshan	China		MOD	Taipei
4	Macau	Asia	12			BWF Super Series	Fuzhou	China
5	Kunshan	Asia	6				Hong Kong	China
6	Qingdao	Asia	4			BWF Grand Prix	Fuzhou	China
7	Wuhan	Asia	4				Taipei	Chinese Taipei
8	Shanghai	Asia	3				Taipei	Chinese Taipei
9	Suzhou	Asia	3				Macau	China
10	Dongguan	Asia	3			World Athletics Race Walking Tour	Taicang	China
11	Guiyang	Asia	3			2014–15 Sevens World Series	Hong Kong	China
12	Fuzhou	Asia	3			Asian Table Tennis Qualification Tournament	Hong Kong	China
13	Wuxi	Asia	2			World Table Tennis Championships	Suzhou	China
14	Foshan	Asia	2			Judo Grand Prix	Qingdao	China
15	Changsha	Asia	2			ISAF Sailing World Cup Qingdao (Finn, 470, Nacra 17)	Qingdao	China
16	Qian'an	Asia	1			Wuhan Open	Wuhan
17	Taicang	Asia	1			Asian Basketball Qualifiers	Wuhan
						Shanghai Masters	Shanghai	China
						Athletics Diamond Leagues	Shanghai
						World Athletics Cross Country Championships	Guiyang	China
						2015 IWF Grand Prix[8]	Fuzhou	China
						Fencing Zonal Qualifier – Asia & Oceania	Wuxi	China
						2015 Asian Water Polo Championship	Foshan	China
						2015 FIBA Asia Championship	Changsha	China
						Boxing Olympic Qualifiers	Qian'an	China

## Sheet: 2016Connections
Power Struggles							Sponsorship Activities							Publicity Activities
	city_out	Continent	city_in	Continent	count		None								city_out	Continent	city_in	Continent	count
1	Kunshan	China	Kuala Lumpur	Asia	24									1	Tokyo	Asia	Beijing	Asia	3
2	Dongguan	China	Kuala Lumpur	Asia	12									2	Tokyo	Asia	Hong Kong	Asia	3
3	Fuzhou	China	Kuala Lumpur	Asia	8									3	Tokyo	Asia	Taipei	Asia	3
4	Kuala Lumpur	Asia	Taipei	China	8
5	Kuwait city	Asia	Beijing	China	6
6	Taipei	China	Kuwait city	Asia	6
7	Hong Kong	China	Kuala Lumpur	Asia	4
8	Kuala Lumpur	Asia	Macau	China	4
9	Monaco	Europe	Beijing	China	28
10	London	Europe	Beijing	China	12
11	Lausanne	Europe	Suzhou	China	12
12	Lausanne	Europe	Beijing	China	10
13	Lausanne	Europe	Wuxi	China	8
14	Nyon	Europe	Wuhan	China	8
15	London	Europe	Wuhan	China	8
16	Budapest	Europe	Qingdao	China	4
17	Guiyang	China	Monaco	Europe	12
18	Taipei	China	Lausanne	Europe	10
19	Shanghai	China	London	Europe	8
20	Changsha	China	Nyon	Europe	8
21	Foshan	China	Lausanne	Europe	8
22	Hong Kong	China	Lausanne	Europe	8
23	Hong Kong	China	Dublin	Europe	4
24	Fuzhou	China	Budapest	Europe	4
25	Taicang	China	Monaco	Europe	4
26	Tangshan	China	Lausanne	Europe	4

## Sheet: 2020Values
	city_out	Region	Count		Qualifying Competitons in China				TOP Partners			rights-holding Broadcasters
1	Beijing	Asia	39		2019 ISSF World Cup	Beijing	China		Alibaba	Hangzhou		CCTV(Covered Macau)	Beijing
2	Taipei	Asia	19		ATP Tour 500	Beijing	China		Yili	Hohhot			TDM	Macau
3	Hongkong	Asia	19		WTA Tour 1000	Beijing	China					Covered by Dentsu(Tokyo)	TVB	Hong Kong
4	Macao	Asia	13		2019 FIBA Basketball World Cup	Beijing	China						MOD	Taipei
5	Shanghai	Asia	11			Nanjing	China
6	Guangzhou	Asia	6			Shanghai	China
7	Shenzhen	Asia	6			Wuhan	China
8	Nanjing	Asia	6			Dongguan	China
9	Chengdu	Asia	6			Foshan	China
10	Hohhot	Asia	5			Guangzhou	China
11	Fuzhou	Asia	5			Shenzhen	China
12	Ningbo	Asia	4		BWF World Tour Super 300	Taipei	Chinese Taipei
13	Zhengzhou	Asia	4		2018–19 World Rugby Sevens Series	Hong Kong	China
14	Hangzhou	Asia	4		BWF World Tour Super 500	Hong Kong	China
15	Nanning	Asia	3		BWF World Tour Super 300	Macau	China
16	Wuhan	Asia	3		Athletics Diamond League	Shanghai	China
17	Qingdao	Asia	3		World Golf Championship	Shanghai	China
18	Yantai	Asia	3		Asia/Oceania Softball Qualifying Event	Shanghai	China
19	Chuzhou	Asia	2		2020 Asian Sailing Championships (Nacra 17)	Shanghai	China
20	Changzhou	Asia	2		Shanghai Masters	Shanghai	China
21	Kunming	Asia	2		2019 Asian Rugby Qualifying Tournament	Guangzhou	China
22	Jiangmen	Asia	2		BWF World Tour Finals	Guangzhou	China
23	Wenzhou	Asia	1		2019 Asian Sailing Championships (470)	Shenzhen	China
24	Zhaoqing	Asia	1		WTA Finals	Shenzhen	China
25	Taicang	Asia	1		World Athletics Indoor Championships	Nanjing	China
26	Suzhou	Asia	1		IAAF Hammer Throw Challenge	Nanjing	China
27	Foshan	Asia	1		IAAF World Challenge	Nanjing	China
28	Dongguan	Asia	1		2019 UCI Urban Cycling World Championships	Chengdu	China
29	Lingshui	Asia	1		Table Tennis World Cup	Chengdu	China
					Judo Grand Prix	Hohhot	China
					BWF World Tour Super 750	Fuzhou	China
					2019 IWF World Cup	Fuzhou	China
					Volley Intercontinental Qualifier	Ningbo	China
					2019 ITTF World Tour Grand Finals	Zhengzhou	China
					2019 Asian Championships	Ningbo	China
					WTA 500	Zhengzhou	China
					BWF World Tour Super 1000	Changzhou	China
					Sudirman Cup	Nanning	China
					WTA 1000	Wuhan	China
					Judo World Masters	Qingdao	China
					2019 FIVB Olympic Qualification Tournament	Yantai	China
					2019 Asian Qualification Tournament	Chuzhou	China
					Modern PentathlonAsia & Oceania Championships	Kunming	China
					Asian Volleyball Qualifier	Jiangmen	China
					World triathlon championships & cup	Wenzhou	China
					World Gymnastics Challenge Cup series	Zhaoqing	China
					World Athletics Race Walking Tour	Taicang	China
						Suzhou	China
					BWF World Tour Super 100	Lingshui	China

## Sheet: 2020Connections
Power Struggles							Sponsorship Activities							Publicity Activities
	city_out	Area	city_in	Area	count			city_out	Area	city_in	Area	count		Number	city_out	Area	city_in	Area	count
4	Kuala Lumpur	Asia	Guangzhou	China	12		1	Lausanne	Europe	Hangzhou	Asia	40		1	Beijing	China	Tokyo	Asia	15
5	Kuala Lumpur	Asia	Nanning	China	12		2	Lausanne	Europe	Hohhot	Asia	40		2	Beijing	China	Lausanne	Europe	12
10	Changzhou	China	Kuala Lumpur	Asia	8		3	Tokyo	Japan	Hohhot	Asia	16		3	Beijing	China	Macau	China	3
13	Kuwait City	Asia	Beijing	China	6		4	Tokyo	Japan	Hangzhou	Asia	16		4	Hong Kong	China	Tokyo	Asia	3
14	Taipei	China	Kuwait City	Asia	6									5	Taipei	China	Tokyo	Asia	3
20	Taipei	China	Kuala Lumpur	Asia	4
25	Kuala Lumpur	Asia	Macau	China	4
26	Hong Kong	China	Kuala Lumpur	Asia	4
34	London	Europe	Shanghai	China	16
35	Budapest	Europe	Fuzhou	China	12
36	Budapest	Europe	Qingdao	China	12
37	Lausanne	Europe	Yantai	China	12
38	Lausanne	Europe	Shanghai	China	12
39	Lausanne	Europe	Beijing	China	10
40	Lausanne	Europe	Taipei	China	10
41	Monaco	Europe	Kunming	China	8
42	Budapest	Europe	Ningbo	China	8
43	Lausanne	Europe	Jiangmen	China	8
44	Nyon	Europe	Nanjing	China	4
45	Oklahoma	Other America	Shanghai	China	8
46	Kuwait City	Asia	Macau	China	6
47	Kuwait City	Asia	Hong Kong	China	6
1	Chengdu	China	Lausanne	Europe	24
2	Nanjing	China	Monaco	Europe	20
3	Shenzhen	China	London	Europe	20
6	Zhengzhou	China	Lausanne	Europe	12
7	Beijing	China	London	Europe	12
8	Wuhan	China	London	Europe	8
9	Chuzhou	China	Lausanne	Europe	8
11	Ningbo	China	Lausanne	Europe	8
12	Guangzhou	China	Dublin	Europe	8
15	Wenzhou	China	Lausanne	Europe	4
16	Wuhan	China	Nyon	Europe	4
17	Taicang	China	Monaco	Europe	4
18	Shanghai	China	Nyon	Europe	4
19	Shenzhen	China	Nyon	Europe	4
21	Shanghai	China	Monaco	Europe	4
22	Suzhou	China	Monaco	Europe	4
23	Zhaoqing	China	Lausanne	Europe	4
24	Zhengzhou	China	London	Europe	4
27	Hong Kong	China	Dublin	Europe	4
28	Hohhot	China	Budapest	Europe	4
29	Guangzhou	China	Nyon	Europe	4
30	Beijing	China	Nyon	Europe	4
31	Beijing	China	Munich	Europe	4
32	Dongguan	China	Nyon	Europe	4
33	Foshan	China	Nyon	Europe	4
