# Supplementary material for: Growing dominance and soft power enhancement: Exploring Chinese cities’ continual efforts to promote international sports events from a city network perspective
Source: PLoS One. 2024 Nov 20;19(11):e0311171. doi: 10.1371/journal.pone.0311171 (PMC11578504; doi:10.1371/journal.pone.0311171)
Supplement: S2 File — (ZIP) [file pone.0311171.s002.zip]

Archive with 8 entries (7 files):
- PLOS ONE_Data_Winter Olympics/
- PLOS ONE_Data_Winter Olympics/2010Vancouver_Data.xlsx
- PLOS ONE_Data_Winter Olympics/2014Sochi_Participants.xlsx
- PLOS ONE_Data_Winter Olympics/2018Pyeongchang_Participants.xlsx
- PLOS ONE_Data_Winter Olympics/2022Beijing_Participants.xlsx
- PLOS ONE_Data_Winter Olympics/Plos One_Analysed Results_Winter Olympics.xlsx
- PLOS ONE_Data_Winter Olympics/PLOS ONE_WInterOlympicgames_Broadcasters.xlsx
- PLOS ONE_Data_Winter Olympics/PLOS ONE_WInterOlympicgames_Sponsors0423.xlsx
