# Supplementary material for: Growing dominance and soft power enhancement: Exploring Chinese cities’ continual efforts to promote international sports events from a city network perspective
Source: PLoS One. 2024 Nov 20;19(11):e0311171. doi: 10.1371/journal.pone.0311171 (PMC11578504; doi:10.1371/journal.pone.0311171)
Supplement: S2 File — (ZIP) [file pone.0311171.s002.zip › PLOS ONE_Data_Winter Olympics/2010Vancouver_Data.xlsx]

## Sheet: Bid City
Number	City	赋值
1	Lausanne	5
2	Vancouver	4
3	Sarajevo	2
4	Jaca	1
5	Salzburg	1
6	Pyongchang	1
7	Harbin	1
8	Bern	1
9	Andorra City	1

## Sheet: Participating Olympic Committee
Number	Country	City	Continents			其中	City
4	Argentina	Buenos Aires	South America			Asian Olympic Committee	Kuwait City
13	Brazil	Rio de Janeiro	South America			European Olympic Committee	Rome
17	Chile	North America	South America			Pan America Olympic Committee（泛美洲，含北美南美）	Mexico City
20	Colombia	Bogota	South America			Oceanian Olympic Committee	Barrigada
64	Peru	Lima	South America			African Olympic Committee	Abijan
6	Australia	Brisbane	Oceania
61	New Zealand	Auckland	Oceania
11	Bermuda	Bermuda	North America
15	Canada	Toronto	North America
16	Cayman Islands	Grand Cayman	North America
42	Jamaica	Kingston,Jamaica	North America
53	Mexico	Mexico City	North America
82	United States	Colorado Springs	North America
1	Albania	Tirana	Europe
3	Andorra	Andorra City	Europe
5	Armenia	Yerevan	Europe
7	Austria	Vienna	Europe
8	Azerbaijan	Baku	Europe
9	Belarus	Minsk	Europe
10	Belgium	Brussels	Europe
12	Bosnia and Herzegovina	Sarajevo	Europe
14	Bulgaria	Sofia	Europe
21	Croatia	Zagreb	Europe
22	Cyprus	Nicosia	Europe
23	Czech Republic	Prague	Europe
24	Denmark	Brondby	Europe
25	Estonia	Tallinn	Europe
27	Finland	Helsinki	Europe
28	France	Paris	Europe
29	Georgia	Tbilisi	Europe
30	Germany	Frankfurt	Europe
31	Ghana	Accra	Europe
32	Great Britain	London	Europe
33	Greece	Athens	Europe
35	Hungary	Budapest	Europe
36	Iceland	Reykjavik	Europe
39	Ireland	Dublin	Europe
40	Israel	Tel Aviv	Europe
41	Italy	Rome	Europe
48	Latvia	Riga	Europe
50	Liechtenstein	Schaan	Europe
51	Lithuania	Vilnius	Europe
52	Macedonia	Skopje	Europe
54	Moldova	Chisinau	Europe
55	Monaco	Monaco	Europe
57	Montenegro	Podgorica	Europe
60	Netherlands	Arnhem	Europe
62	Norway	Oslo	Europe
65	Poland	Warsaw	Europe
66	Portugal	Lisbon	Europe
67	Romania	Bucharest	Europe
68	Russia	Moscow	Europe
70	San Marino	San Marino	Europe
72	Serbia	Belgrade	Europe
73	Slovakia	Bratislava	Europe
74	Slovenia	Ljubljana	Europe
76	Spain	Madrid	Europe
77	Sweden	Stockholm	Europe
78	Switzerland	Bern	Europe
80	Turkey	Istanbul	Europe
81	Ukraine	Kyiv	Europe
18	China	Beijing	Asia
19	Chinese Taipei	Taipei	Asia
34	Hong Kong	Hong Kong	Asia
37	India	New Delhi	Asia
38	Iran	Tehran	Asia
43	Japan	Tokyo	Asia
44	Kazakhstan	Almaty	Asia
45	North Korea	Pyongyang	Asia
46	South Korea	Seoul	Asia
47	Kyrgyzstan	Bishkek	Asia
49	Lebanon	Beirut	Asia
56	Mongolia	Ulaanbaatar	Asia
59	Nepal	Kathmandu	Asia
63	Pakistan	Islamabad	Asia
79	Tajikistan	Dushanbe	Asia
83	Uzbekistan	Tashkent	Asia
2	Algeria	Alger	Africa
26	Ethiopia	Addis Ababa	Africa
58	Morocco	Rabat	Africa
71	Senegal	Dakar	Africa
75	South Africa	Johannesburg	Africa

## Sheet: Biathon
序号	参赛国家	City	注：与本国奥委会产生联系的协会已标出
1	Australia	Prahran
2	Austria	Salzburg		国际冬季两项协会总部	Salzburg
3	Belarus	Minsk
4	Bosnia and Herzegovina	Butgenbach
5	Bulgaria	Sofia		2009年无赛事
6	Canada	Canmore
7	China	Beijing
8	Croatia	Zagreb
9	Czech	Prague
10	Denmark	Brondby
11	Estonia	Tallinn
12	Finland	Helsinki
13	France	Cedex
14	Germany	Planegg
15	Great Britain	London
16	Greece	Athens
17	Hungary	Budapest
18	Italy	Milan
19	Japan	Tokyo
20	Kazakhstan	Astana
21	Latvia	Riga
22	Lithuania	Vilnius
23	Moldova	Chisinau
24	New Zealand	Auckland
25	Norway	Oslo
26	Poland	Warsaw
27	Romania	Bucharest
28	Russia	Moscow
29	Serbia	Belgrade
30	Slovakia	Bratislava
31	Slovenia	Ljubljana
32	South Korea	Seoul
33	Spain	Madrid
34	Sweden	Ostersund
35	Switzerland	Bern
36	Ukraine	Kyiv
37	United States	New Gloucester

## Sheet: Bosleigh
序号	Participating Countries	City						预选赛事	举办城市	年份
1	Australia	Sydney			国际雪车协会总部	Lausanne		世界雪车锦标赛	Lake Placid	2009
2	Austria	Innsbruck
3	Belgium	Porto Alegre
4	Canada	Calgary
5	Croatia	Split,Croatia
6	Czech	Prague
7	Germany	Berchtesgaden
8	Great Britain	Bath
9	Ireland	Dublin
10	Italy	Milan
11	Japan	Tokyo
12	Korea	Seoul
13	Latvia	Riga
14	Liechtenstein	Schaan
15	Netherlands	Amsterdam
16	Poland	Dunedin
17	Romania	Bucharest
18	Russia	Moscow
19	Serbia	Belgrade
20	Slovakia	Bratislava
21	Switzerland	Rutigasse
22	United States	New York
23	France	Paris
24	New Zealand	Auckland
25	Norway	Oslo
26	Slovenia	Ljubljana
27	Spain	Barcelona

## Sheet: Curling
序号	Participating Countries	City					预选赛事	举办城市	年份
1	Canada	Orleans		国际冰壶协会总部	Perth		冰壶-世界男子冰壶锦标赛	MONCTON	2005
2	China	Beijing					冰壶-世界女子冰壶锦标赛	GANGNEUNG	2005
3	Denmark	Brondby					冰壶-世界高级冰壶锦标赛	DUNEDIN	2005
4	France	Paris
5	Germany	Munich
6	Great Britain	Cardiff
7	Japan	Tokyo
8	Norway	Oslo
9	Russia	Moscow
10	Sweden	Danderyd
11	Switzerland	Bern
12	United States	Colorado Springs

## Sheet: Ice Hockey
序号	Participating Countries	City					预选赛事	举办城市	年份
1	Belarus	Minsk		国际冰球协会总部	Zurich		世界冰球锦标赛	Kloten	2005
2	Canada	Alberta						Bern
3	Czech	Ceskomoravska
4	Finland	Helsinki
5	Germany	Munich
6	Latvia	Riga
7	Norway	Oslo
8	Russia	Moscow
9	Slovakia	Bratislava
10	Sweden	Stockholm
11	Switzerland	Glattbrugg
12	United States	Colorado Springs

## Sheet: Luge
序号	Participating Countries	City					预选赛事	举办城市	年份
1	Argentina	Buenos Aires		国际雪橇协会总部	Salzburg		国际雪橇锦标赛	Lake Placid	2009
2	Australia	Sydney
3	Austria	Innsbruck
4	Bulgaria	Sofia
5	Canada	Calgary
6	Chinese Taipei	Taipei
7	Czech	Smrzovka
8	France	Paris
9	Georgia	Tbilisi
10	Germany	Berchtesgaden
11	Great Britain	Bakuriani
12	India	Mumbai
13	Italy	Milan
14	Japan	Tokyo
15	Korea	Seoul
16	Latvia	Riga
17	Moldova	Chisinau
18	Poland	Warsaw
19	Romania	Bucharest
20	Russia	Moscow
21	Slovakia	Bratislava
22	Slovenia	Jesenice
23	Switzerland	Bern
24	Ukraine	Kyiv
25	United States	New York

## Sheet: Skating
Number	Skating_Participants	City					预选赛事	举办城市	年份
1	Armenia	Yerevan		国际滑冰联合会总部	Lausanne		世界花样滑冰锦标赛	Los Angeles	2009
2	Austria	Vienna					世界短道速滑锦标赛	Vienna	2009
3	Azebaijan	Baku					世界速度滑冰锦标赛	Obihiro	2009
4	Belarus	Minsk						Heerenveen	2009
5	Britain	Sheffield					世界花样滑冰大奖赛(决赛)	Tokyo	2009
6	Bulgaria	Sofia					世界花样滑冰大奖赛(分站赛)	Lake Placid	2009
7	Canada	Ottawa						Kitchener	2009
8	China	Beijing						Paris	2009
9	Croatia	Zagreb						Moscow	2009
10	Czech	Prague						Nagano	2009
11	Democratic People's Republic of Korea	Pyongyang						Beijing	2009
12	Estonia	Tallinn
13	Finland	Helsinki
14	France	Paris
15	Georgia	Tbilisi
16	Germany	Berlin
17	Hungary	Budapst
18	Israel	Holon
19	Italy	Milan
20	Japan	Tokyo
21	Lithuania	Vilnius
22	Luxembourg	Luxembourg
23	Poland	Warsaw
24	Romania	Bucharest
25	Russia	Moscow
26	Slovenia	Ljubljana
27	Sweden	Stockholm
28	Switzerland	Lttigen
29	Turkey	Ankara
30	Ukraine	Kyiv
31	USA	Colorado Springs
32	Uzbekistan	Tashkent
33	Belgium	Lichtaart
34	Hong Kong	Hong Kong
35	Latvia	Riga
36	Netherlands	Utrecht
37	Slovakia	Bratislava
38	South Korea	Seoul
39	Kazakhstan	Astana
40	Norway	Oslo

## Sheet: Skiing
序号	Participating Countries	City					预选赛事	举办城市	年份
1	Albania	Tirana		国际滑雪联合会总部	Oberhofen		世界高山滑雪锦标赛	Val d'Isère	2009
2	Andorra	Andorra City					FIS Nordic World Ski Championships	Liberec	2009
3	Argentina	Bariloche					世界单板滑雪锦标赛	Gangwon	2009
4	Armenia	Yerevan					国际雪联世界杯五项	Altenmarkt	2009
5	Australia	Docklands						Kitzbuhel	2009
6	Austria	Innsbruck						Schladming	2009
7	Azerbaijan	Baku						Semmering	2009
8	Belarus	Minsk						Solden	2009
9	Belgium	Berchem						Bansko	2009
10	Bosnia and Herzegovina	Sarajevo						Lake Louise	2009
11	Brazil	San Paulo						Zagreb	2009
12	Bulgaria	Sofia						Levi	2009
13	Canada	Vancouver						Val d'Isère	2009
14	Cayman Islands	Grand Cayman						Garmisch-Partenkirchen	2009
15	Chile	Santiago						Ofterschwang	2009
16	China	Beijing						Alta Badia	2009
17	Colombia	Bogota						Bormio	2009
18	Croatia	Zagreb						Cortina d'Ampezzo	2009
19	Cyprus	Nicosia						Sestriere	2009
20	Czech	Prague						Tarvisio	2009
21	Denmark	Brondby						Val Gardena	2009
22	Estonia	Tallinn						Lillehammer (Kvitfjell)	2009
23	Finland	Helsinki						Kranjska Gora	2009
24	France	Annecy						Maribor	2009
25	Georgia	Tbilisi						La Molina	2009
26	Germany	Planegg						Are	2009
27	Ghana	London						Adelboden	2009
28	Great Britain	Athens						St.Moritz	2009
29	Greece	Hong Kong						Wengen	2009
30	Hungary	Budapest						Aspen	2009
31	Iceland	Akureyri						Beaver Creek	2009
32	India	Manali						Whistler	2009
33	Iran	Tehran						Nové Město	2009
34	Ireland	Dublin						Prague	2009
35	Israel	Tel Aviv						Otepaa	2009
36	Italy	Milan						Kuusamo/Ruka	2009
37	Japan	Tokyo						Lahti	2009
38	Kazakhstan	Almaty						La Clusaz	2009
39	Korea	Seoul						Dusseldorf	2009
40	Kyrgyzstan	Bishkek						Oberhofen	2009
41	Latvia	Riga						Val di Fiemme	2009
42	Lebanon	Jounieh						Valdidentro	2009
43	Liechtenstein	Schaan						Trondheim	2009
44	Lithuania	Vilnius						Rybinsk	2009
46	Mexico	Mexico City						Falun	2009
47	Moldova	Chisinau						Gallivare	2009
48	Monaco	Monaco						Stockholm	2009
49	Montenegro	Niksic						Davos	2009
50	Morocco	Marrakech						Suomu	2009
51	New Zealand	Wanaka						Méribel	2009
52	North Macedonia	Skopje						Calgary	2009
53	Norway	Oslo						Deer Valley	2009
54	Pakistan	Islamabad						Lake Placid	2009
55	Peru	Bellflower						Inawashiro	2009
56	Poland	Krakow						Are	2009
57	Romania	Bucharest						Sierra Nevada	2009
58	Russia	Moscow						Innichen/San Candido	2009
59	San Marino	San Marino						St. Johann in Tirol	2009
60	Senegal	Dakar						Les Contamines	2009
61	Serbia	Belgrade						Alpe d'Huez	2009
62	Slovakia	Bratislava						Blue Mountain	2009
63	Slovenia	Ljubljana						Norefjell	2009
64	South Africa	Gauteng						Branäs	2009
65	Spain	Madrid						Grindelwald	2009
66	Sweden	Falun						Meiringen-Hasliberg	2009
67	Switzerland	Bern						Changchun	2009
68	Tajikistan	Dushanbe						Mont Gabriel	2009
69	Turkey	Istanbul						Ruka	2009
70	Ukraine	Kyiv						Lillehammer	2009
71	United States	Park City						Harrachov	2009
72	Uzbekistan	Tashkent						Ramsau	2009
73	Algeria	Alger						Oberhof	2009
74	Bermuda	Bermuda						Predazzo	2009
75	Ethiopia	Addis Ababa						Chaux-Neuva	2009
76	Mongolia	Ulaanbaatar						Schonach	2009
77	Nepal	Kathmandu						Seefeld	2009
78	Portugal	Lisbon						Lahti	2009
79	Jamaica	Kingstown,Jamaica						Oslo	2009
80	Netherlands	Arnhem						Ruka	2009
								Lillehammer	2009
								Harrachov	2009
								Engelberg	2009
								Oberstdorf	2009
								Garmisch-Partenkirchen	2009
								Innsbruck	2009
								Bischofshofen	2009
								Tauplita/Bad Mitterndorf	2009
								Sapporo	2009
								Zakopane	2009
								Oberstdorf	2009
								Kligenthal	2009
								Willingen	2009
								Lahti	2009
								Kuopio	2009
								Lillehammer	2009
								Oslo	2009

## Sheet: Sponsors
Number	Sponsors	Levels	city
1	Acer Inc.	Worldwide Olympic Partners（TOP Partners）	Taipei
2	Atos Origin	Worldwide Olympic Partners（TOP Partners）	Rome
3	The Coca-Cola Company	Worldwide Olympic Partners（TOP Partners）	Atlanta
4	General Electric	Worldwide Olympic Partners（TOP Partners）	Boston
5	McDonald's	Worldwide Olympic Partners（TOP Partners）	Chicago
6	Omega SA	Worldwide Olympic Partners（TOP Partners）	Biel
7	Panasonic	Worldwide Olympic Partners（TOP Partners）	Osaka
8	Samsung Electronics	Worldwide Olympic Partners（TOP Partners）	Seoul
9	Visa Inc.	Worldwide Olympic Partners（TOP Partners）	San Francisco
10	Bell Canada	National Partners	Toronto
11	General Motors Canada	National Partners	Detroit
12	Hudson's Bay Company	National Partners	Brampton
13	Petro-Canada	National Partners	Vancouver
14	Rona, Inc.	National Partners	Quebec
15	Royal Bank of Canada	National Partners	Toronto
16	Air Canada	Official Supporters	Quebec
17	BC Hydro	Official Supporters	Vancouver
18	Bombardier Inc.	Official Supporters	Quebec
19	British Columbia Lottery Corporation	Official Supporters	British Columbia
20	Canadian Pacific Railway	Official Supporters	Winnipeg
21	Insurance Corporation of British Columbia	Official Supporters	Vancouver
22	Jet Set Sports	Official Supporters	Far Hills, NJ
23	Ricoh	Official Supporters	Stockholm
24	Royal Canadian Mint	Official Supporters	Ottawa
25	Teck Resources	Official Supporters	Vancouver
26	3M	Official Suppliers	St.Paul
27	Acklands-Grainger	Official Suppliers	Ontario
28	Aggreko	Official Suppliers	Glasgow
29	Avaya	Official Suppliers	Santa Clara
30	ALDA Pharmaceuticals	Official Suppliers	Hangzhou
31	Aquilini Investment Group	Official Suppliers	Vancouver
32	Birks Group	Official Suppliers	Quebec
33	Britco	Official Suppliers	San Francisco
34	Canada's Olympic Broadcast Media Consortium	Official Suppliers	Toronto
35	Canada Post	Official Suppliers	Ottawa
36	Concord Pacific Developments	Official Suppliers	Vancouver
37	Deloitte	Official Suppliers	New York
38	Dow Chemical Company	Official Suppliers	Michigan
39	EPCOR Utilities	Official Suppliers	Edmonton
40	Garrett Metal Detectors	Official Suppliers	Garland
41	General Mills	Official Suppliers	Minneapolis
42	George Weston Limited	Official Suppliers	Toronto
43	Hain Celestial Canada	Official Suppliers	Boulder
44	Haworth	Official Suppliers	New York
45	Jackson-Triggs	Official Suppliers	Ontario
46	Millennium Development Corporation	Official Suppliers	Jakarta
47	Molson Brewery	Official Suppliers	Montreal
48	Nike, Inc.	Official Suppliers	Beaverton
49	Offsetters	Official Suppliers	Vancouver
50	Purolator Inc.	Official Suppliers	Mississauga
51	Saputo Inc.	Official Suppliers	Quebec
52	Sleep Country Canada	Official Suppliers	Brampton
53	SNC-Lavalin	Official Suppliers	Quebec
54	Sun Microsystems	Official Suppliers	Santa Clara
55	Tickets.com	Official Suppliers	Costa Mesa
56	TransCanada Corporation	Official Suppliers	Calgary
57	Vancouver International Airport Authority	Official Suppliers	Richmond
58	Workopolis	Official Suppliers	Toronto
59	Wrigley Company	Official Suppliers	peoria

[truncated: 2 more sheets: Torch Relay, Broadcasters]
