# Supplementary material for: Growing dominance and soft power enhancement: Exploring Chinese cities’ continual efforts to promote international sports events from a city network perspective
Source: PLoS One. 2024 Nov 20;19(11):e0311171. doi: 10.1371/journal.pone.0311171 (PMC11578504; doi:10.1371/journal.pone.0311171)
Supplement: S2 File — (ZIP) [file pone.0311171.s002.zip › PLOS ONE_Data_Winter Olympics/2014Sochi_Participants.xlsx]

## Sheet: Olympic_all
Number	Country	Cities	Number of Participants	Regions
3	Argentina	Buenos Aires	7	SA
12	Brazil	Rio de Janeiro	13	SA
17	Chile	Santiago	6	SA
45	Paraguay	Asuncion	1	SA
46	Peru	Lima	3	SA
86	Venezuela	Caracas	1	SA
5	Australia	Brisbane	61	Oceania
42	New Zealand	Auckland	15	Oceania
81	Tonga	Nuku' alofa	1	Oceania
10	Bermuda	Bermuda	1	NA
13	British Virgin Islands	British Virgin Islands	1	NA
15	Canada	Toronto	222	NA
16	Cayman Islands	Grand Cayman	1	NA
24	Dominica	Roseau	2	NA
58	Jamaica	Kingston	2	NA
69	Mexico	Mexico City	1	NA
84	United States	Colorado Springs	222	NA
87	Virgin Islands	Charlotte Amalie	1	NA
1	Albania	Tirana	2	Europe
2	Andorra	Andorra City	6	Europe
4	Armenia	Yerevan	4	Europe
6	Austria	Vienna	130	Europe
7	Azerbaijan	Baku	4	Europe
8	Belarus	Minsk	26	Europe
9	Belgium	Brussels	7	Europe
11	Bosnia and Herzegovina	Sarajevo	5	Europe
14	Bulgaria	Sofia	18	Europe
20	Croatia	Zagreb	11	Europe
21	Cyprus	Nicosia	2	Europe
22	Czech Republic	Prague	85	Europe
23	Denmark	Bronby	12	Europe
26	Estonia	Tallinn	24	Europe
27	Finland	Helsinki	103	Europe
28	France	Paris	105	Europe
29	Georgia	Tbilisi	4	Europe
30	Germany	Frankfurt	153	Europe
31	Great Britain	London	56	Europe
32	Greece	Athens	7	Europe
34	Hungary	Budapest	16	Europe
35	Iceland	Reykjavík	5	Europe
38	Montenegro	Podgorica	2	Europe
41	Netherlands	Arnhem	41	Europe
43	Norway	Oslo	134	Europe
48	Poland	Warsaw	59	Europe
49	Portugal	Lisbon	2	Europe
50	Romania	Bucharest	24	Europe
51	Russia	Moscow	232	Europe
52	San Marino	San Marino	2	Europe
53	Serbia	Belgrade	8	Europe
55	Ireland	Dublin	5	Europe
57	Italy	Rome	113	Europe
62	Latvia	Riga	58	Europe
64	Liechtenstein	Schaan	4	Europe
65	Lithuania	Vilnius	9	Europe
66	Luxembourg	Luxembourg	1	Europe
67	Macedonia	Skopje	3	Europe
68	Malta	Valleta	1	Europe
70	Moldova	Chisinau	4	Europe
71	Monaco	Monaco	5	Europe
72	Slovakia	Bratislava	62	Europe
73	Slovenia	Ljubljana	66	Europe
75	Spain	Madrid	20	Europe
76	Sweden	Stockholm	106	Europe
77	Switzerland	Bern	168	Europe
82	Turkey	Istanbul	6	Europe
83	Ukraine	Kyiv	43	Europe
18	China	Beijing	66	Asia
19	Chinese Taipei	Taipei	3	Asia
25	East Timor	Dili	1	Asia
33	Hong Kong	Hong Kong	1	Asia
36	India	New Delhi	3	Asia
37	Mongolia	Ulaanbaatar	2	Asia
40	Nepal	Kathmandu	1	Asia
44	Pakistan	Lahore	1	Asia
47	Philippines	Pasig City	1	Asia
54	Iran	Tehran	5	Asia
56	Israel	Tel Aviv	5	Asia
59	Japan	Tokyo	113	Asia
60	Kazakhstan	Astana	52	Asia
61	Kyrgyzstan	Bishkek	1	Asia
63	Lebanon	Beirut	2	Asia
74	South Korea	Seoul	71	Asia
78	Tajikistan	Dushanbe	1	Asia
79	Thailand	Bangkok	2	Asia
85	Uzbekistan	Tashkent	3	Asia
39	Morocco	Rabat	2	Africa
80	Togo	Lome	2	Africa
88	Zimbabwe	Harare	1	Africa

## Sheet: Biathon
Number	Sports	Sports2	Countries	Cities		Competitions	Cities	年份
1	Biathon	10Km Men	Norway	Oslo		冬季两项-世界冬季两项世锦赛	NOVE MESTO NA MORAVE	2013
2			Austria	Innsbruck		冬季两项-世界冬季两项世界杯(分站赛)	OESTERSUND	2013
3			Czech	Prague		冬季两项-世界冬季两项世界杯(分站赛)	HOCHFILZEN	2013
4			Russia	Moscow		冬季两项-世界冬季两项世界杯(分站赛)	ANNECY-LE GRAND BORNAND	2013
5			Canada	Canmore		冬季两项-世界冬季两项世界杯(分站赛)	OBERHOF	2013
6			France	Cedex		冬季两项-世界冬季两项世界杯(分站赛)	RUHPOLDING	2013
7			Slovenia	Ljubljana		冬季两项-世界冬季两项世界杯(分站赛)	ANTHOLZ-ANTERSELVA	2013
8			Italy	Milan		冬季两项-世界冬季两项世界杯(分站赛)	OSLO HOLMENKOLLEN	2013
9			Germany	Planegg		冬季两项-世界冬季两项世界杯(分站赛)	SOCHI	2013
10			Latvia	Riga		冬季两项-世界冬季两项世界杯(分站赛)	KHANTY-MANSIYSK	2013
11			Sweden	Ostersund
12			USA	New Gloucester
13			Ukarine	Kyiv
14			Belarus	Minsk
15			Romania	Bucharest
16			Slovakia	Bratislava
17			Switzerland	Bern
18			Kazakhstan	Astana
19			Lithuania	Vilnius
20			Bulgaria	Sofia
21			Estonia	Tallinn
22			Poland	Katowice
23			Britain	Brecon Powys
24			Serbia	Belgrade
25			Japan	Tokyo
26			Australia	Prahran
27			Finland	Helsinki
28			Hungary	Budapest
29			Korea	Seoul
30			China	Beijing
31			Espana	Madrid
32		7.5Km Women	Andorra	Andorra City
33			Brazil	San Paulo
34			Bosnia and Herzegovina	Sarajevo
35			Moldova	Chisinau

## Sheet: Bobsleigh
Number	Sports	Sports2	Countries		Xueche_Paticipants	城市		赛事	城市	年份
1	Bobsleigh	Four-Man Men	Latvia		Latvia	Riga		雪车-世界雪车锦标赛	St. Moritz	2013
2			USA		USA	New York
3			Britain		Britain	Bath
4			Germany		Germany	Berchtesgaden
5			Switzerland		Switzerland	Lausanne
6			Canada		Canada	Calgary
7			Germany		Netherlands	Amsterdam
8			Netherlands		Russia	Moscow
9			Russia		Czech	Prague
10			Czech		France	Paris
11			France		Italy	Milan
12			Italy		Korea	Seoul
13			Korea		Austria	Innsbruck
14			Austria		Australia	Sydney
15			Australia		Romania	Bucharest
16			Romania		Slovakia	Bratislava
17			Slovakia		Japan	Tokyo
18			Japan		Brazil	Porto Alegre
19			Brazil		Poland	Gdansk
20			Poland		Monaco	Monaco
21		Two-Man Men	Monaco		Jamaica	Kingston
22			Jamaica		Serbia	Belgrade
23			Serbia		New Zealand	Dunedin
					Greece	Athens
					Espana	Barcelona
					Ireland	Drogheda

## Sheet: Skeleton
Number	Sports	Sports2	Countries
1	Skeleton	Individual Men	Russia
2			Latvia
3			USA
4			Canada
5			Britain
6			Germany
7			Japan
8			Austria
9			Korea
10			Australia
11			Italy
12			New Zealand
13			Greece
14			Romania
15			Espana
16			Ireland
17		Individual Women	Switzerland

## Sheet: Curling
Number	Sports	Sports2	Countries	Cities		赛事	城市	年份
1	Curling	Curling Men	Canada	Orleans		冰壶-世界男子冰壶锦标赛	VICTORIA	2013
2			Britain	Cardiff		冰壶-世界女子冰壶锦标赛	RIGA	2013
3			Sweden	Danderyd		冰壶-世界高级冰壶锦标赛	FREDERICTON	2013
4			China	Beijing
5			Norway	Oslo
6			Denmark	Brondby
7			Russia	Moscow
8			Switzerland	Bern
9			USA	Colorado Springs
10			Germany	Fussen
11		Curling Women	Japan	Tokyo
12			Korea	Seoul

## Sheet: Ice Hockey
Number	Sports	Sports2	Countries	Cities			赛事	城市	年份
1	Ice Hockey	Ice Hockey Men	Canada	Alberta			世界冰球世锦赛	Stockholm	2013
2			Sweden	Stockholm				Helsinki	2013
3			Finland	Helsinki
4			US	Colorado Springs
5			Russia	Moscow
6			Czech	Ceskomoravska
7			Slovenia	Ljubljana
8			Latvia	Riga
9			Switzerland	Glattbrugg
10			Austria	Wien
11			Slovakia	Bratislava
12			Norway	Oslo
13		Ice Hockey Women	Germany	Munich
14			Japan	Tokyo

## Sheet: Luge
Number	Sports	Sports2	Countries	Cities			赛事	城市	年份
1	Luge	Doubles Mixed	Germany	Berchtesgaden			雪橇-国际有舵雪橇锦标赛	St. Moritz	2013
2			Austria	Innsbruck
3			Latvia	Riga
4			Canada	Calgary
5			Italy	Milan
6			Russia	Moscow
7			USA	New York
8			Slovakia	Bratislava
9			Czech	Smrzovka
10			Poland	Warsaw
11			Ukarine	Kyiv
12			Korea	Seoul
13		Singles Men	Switzerland	Netstal
14			Norway	Lillehammer
15			Romania	Bucharest
16			Japan	Nagano City
17			Tonga	Nuku a'lofa
18			Australia	Sydney
19			Moldova	Chisinau
20			Taipei	Taipei
21		Singles Women	France	Paris
22			Kazakhstan	Almaty

## Sheet: Figure Skating
Number	Sports	Sports2	Countries			Skating_Paticipants	城市			赛事	城市	年份
1	Figure Skating	Ice Dancing Mixed	USA			USA	Colorado Springs			世界花样滑冰锦标赛	London	2013
2			Canada			Canada	Ottawa			世界短道速滑锦标赛	Debrecen	2013
3			Russia			Russia	Moscow			World Sprint Speed Skating Championships	Nagano	2013
4			France			France	Paris			World Allround Speed Skating Championships	Heerenveen	2013
5			Italy			Italy	Milan			世界花样滑冰大奖赛(决赛)	Fukuoka	2013
6			Britain			Britain	Sheffield			世界花样滑冰大奖赛(分站赛)	Detroit	2013
7			Germany			Germany	Berlin			世界花样滑冰大奖赛(分站赛)	Saint John	2013
8			Azerbaijan			Azerbaijan	Baku			世界花样滑冰大奖赛(分站赛)	Paris	2013
9			Espana			Espana	Barcelona			世界花样滑冰大奖赛(分站赛)	Moscow	2013
10			Lithuania			Lithuania	Vilnius			世界花样滑冰大奖赛(分站赛)	Tokyo	2013
11			Australia			Australia	New South Wales			世界花样滑冰大奖赛(分站赛)	Beijing	2013
12		Individual Women	Korea			Korea	Seoul
13			Japan			Japan	Tokyo
14			China			China	Beijing
15			Gerogia			Gerogia	Tbilisi
16			Czech			Czech	Prague
17			Norway			Norway	Oslo
18			Slovakia			Slovakia	Bratislava
19		Team Mixed	Ukarine			Ukarine	Kyiv
20		Individual Men	Kazakhstan			Kazakhstan	Astana
21			Sweden			Sweden	Stockholm
22			Belgium			Belgium	Lichtaart
23			Uzbekistan			Uzbekistan	Tashkent
24			Philippines			Philippines	Mandaluyong
25			Israel			Israel	Holon
26			Romania			Romania	Bucharest
27			Estonia			Estonia	Tallinn
						Taipei	Taipei
						Netherlands	Utrecht
						Hong Kong	Hong Kong

## Sheet: Short Track Speed Skating
Number	Sports	Sports2	Countries
1	Short Track Speed Skating	1000m Men	Russia
2			Netherlands
3			China
4			Korea
5			Canada
6			USA
7			France
8			Italy
9			Hungary
10			Japan
11			Taipei
12			Israel
13			Britain
14			Germany
15		1500m Men	Latvia
16			Belarus
17			Kazakhstan
18			Hong Kong
19		500m Men	Australia
20		1000m Women	Poland
21			Austria
22			Ukarine
23			Lithuania
24		1500m Women	Slovakia

## Sheet: Speed Skating
Number	Sports	Sports2	Countries
1	Speed Skating	10000m Men	Netherlands
2			Korea
3			Belgium
4			Germany
5			New Zealand
6			Russia
7			USA
8			Kazakhstan
9			Poland
10		1500m Men	Canada
11			Norway
12			Latvia
13			Italy
14			China
15			Hungary
16			Japan
17			France
18			Sweden
19		2*500m Women	Czech
20		1000m Men	Australia
21			Taipei
22		1500m Women	Austria

[truncated: 6 more sheets: Alpine Skiing, Cross country Skiing, Freestyle Skiing, Nordic Combined, Ski Jumping, Snowboard]
