# Supplementary material for: Growing dominance and soft power enhancement: Exploring Chinese cities’ continual efforts to promote international sports events from a city network perspective
Source: PLoS One. 2024 Nov 20;19(11):e0311171. doi: 10.1371/journal.pone.0311171 (PMC11578504; doi:10.1371/journal.pone.0311171)
Supplement: S2 File — (ZIP) [file pone.0311171.s002.zip › PLOS ONE_Data_Winter Olympics/2018Pyeongchang_Participants.xlsx]

## Sheet: 2018Olympic_all
Number	Country	Cities	Number of Participants	Regions
1	Albania	Tirana	2	Europe
2	Andorra	Andorra City	5	Europe
3	Argentina	Buenos Aires	7	SA
4	Armenia	Yerevan	3	Europe
5	Australia	Brisbane	50	Oceania
6	Austria	Vienna	105	Europe
7	Azerbaijan	Baku	1	Europe
8	Belarus	Minsk	33	Europe
9	Belgium	Brussels	22	Europe
10	Bermuda	Bermuda	1	NA
11	Bolivia	La Paz	2	SA
12	Bosnia and Herzegovina	Sarajevo	4	Europe
13	Brazil	Rio de Janeiro	9	SA
14	Bulgaria	Sofia	21	Europe
15	Canada	Toronto	225	NA
16	Chile	Santiago	7	SA
17	China	Beijing	80	Asia
18	Chinese Taipei	Taipei	4	Asia
19	Colombia	Bogota	4	SA
20	Croatia	Zagreb	19	Europe
21	Cyprus	Nicosia	1	Europe
22	Czech Republic	Prague	93	Europe
23	Denmark	Bronby	17	Europe
24	East Timor	Dili	1	Asia
25	Ecuador	Guayaquil	1	SA
26	Eritrea	Asmara	1	Africa
27	Estonia	Tallinn	22	Europe
28	Finland	Helsinki	100	Europe
29	France	Paris	106	Europe
30	Georgia	Tbilisi	4	Europe
31	Germany	Frankfurt	156	Europe
32	Ghana	Accra	1	Africa
33	Great Britain	London	58	Europe
34	Greece	Athens	4	Europe
35	Hong Kong	Hong Kong	1	Asia
36	Hungary	Budapest	19	Europe
37	Iceland	Reykjavík	5	Europe
38	India	New Delhi	2	Asia
39	Iran	Tehran	4	Asia
40	Ireland	Dublin	5	Europe
41	Israel	Tel Aviv	10	Asia
42	Italy	Rome	120	Europe
43	Jamaica	Kingston	3	NA
44	Japan	Tokyo	124	Asia
45	Kazakhstan	Astana	46	Asia
46	Kenya	Nairobi	1	Africa
47	Kosovo	Pristina	1	Europe
48	Kyrgyzstan	Bishkek	2	Asia
49	Latvia	Riga	34	Europe
50	Lebanon	Beirut	3	Asia
51	Liechtenstein	Schaan	3	Europe
52	Lithuania	Vilnius	9	Europe
53	Luxembourg	Luxembourg	1	Europe
54	Macedonia	Skopje	3	Europe
55	Madagascar	Antananarivo	1	Africa
56	Malaysia	Kuala Lumpur	2	Asia
57	Malta	Valleta	1	Europe
58	Mexico	Mexico City	4	SA
59	Moldova	Chisinau	2	Europe
60	Monaco	Monaco	4	Europe
61	Mongolia	Ulaanbaatar	2	Asia
62	Montenegro	Podgorica	3	Europe
63	Morocco	Rabat	2	Africa
64	Netherlands	Arnhem	34	Europe
65	New Zealand	Auckland	21	Oceania
66	Nigeria	Lagos	3	Africa
67	North Korea	Pyongyang	10	Asia
68	Norway	Oslo	109	Europe
69	Russia	Moscow	168	Europe
70	Pakistan	Lahore	2	Asia
71	Philippines	Pasig City	2	Asia
72	Poland	Warsaw	62	Europe
73	Portugal	Lisbon	2	Europe
74	Puerto Rico	San Juan	1	NA
75	Romania	Bucharest	27	Europe
76	San Marino	San Marino	1	Europe
77	Serbia	Belgrade	4	Europe
78	Singapore	Singapore	1	Asia
79	Slovakia	Bratislava	56	Europe
80	Slovenia	Ljubljana	71	Europe
81	South Africa	Johannesburg	1	Africa
82	South Korea	Seoul	122	Asia
83	Spain	Madrid	13	Europe
84	Sweden	Stockholm	116	Europe
85	Switzerland	Bern	166	Europe
86	Thailand	Bangkok	4	Asia
87	Togo	Lome	1	Africa
88	Tonga	Nuku' alofa	1	Oceania
89	Turkey	Istanbul	8	Europe
90	Ukraine	Kyiv	33	Europe
91	United States	Colorado Springs	241	NA
92	Uzbekistan	Tashkent	2	Asia

## Sheet: Biathon
Number	Sports	Sports2	Countries	Cities							赛事	城市	年份
1	Biathon	2*6km Women+2*7.5km Men	France	Cedex				Salzburg	总部		冬季两项-世界冬季两项世锦赛	HOCHFILZEN	2017
2			Norway	Oslo							冬季两项-世界冬季两项世界杯(分站赛)	OESTERSUND	2017
3			Italy	Milan							冬季两项-世界冬季两项世界杯(分站赛)	HOCHFILZEN	2017
4			Germany	Planegg							冬季两项-世界冬季两项世界杯(分站赛)	ANNECY-LE GRAND BORNAND	2017
5			Belarus	Minsk							冬季两项-世界冬季两项世界杯(分站赛)	OBERHOF	2017
6			Finland	Helsinki							冬季两项-世界冬季两项世界杯(分站赛)	RUHPOLDING	2017
7			Ukarine	Kyiv							冬季两项-世界冬季两项世界杯(分站赛)	ANTHOLZ-ANTERSELVA	2017
8			Czech	Prague							冬季两项-世界冬季两项世界杯(分站赛)	PYEONGCHANG	2017
9			Russia	Moscow							冬季两项-世界冬季两项世界杯(分站赛)	KONTIOLAHTI	2017
10			Sweden	Ostersund							冬季两项-世界冬季两项世界杯(分站赛)	OSLO HOLMENKOLLEN	2017
11			Austria	Salzburg
12			Canada	Canmore
13			Switzerland	Bern
14			Slovenia	Ljubljana
15			USA	New Gloucester
16			Poland	Warsaw
17			Bulgaria	Sofia
18			Kazakhstan	Astana
19			Lithuania	Vilnius
20			Slovakia	Bratislava
21		Men's 10km Sprint	Korea	Seoul
22			Latvia	Riga
23			Estonia	Tallinn
24			Belgium	Butgenbach
25			Romania	Bucharest
26			Japan	Tokyo
27		Women's 10Km Pursuit	China	Beijing

## Sheet: Bobsleigh
Number	Sports	Sports2	Countries			Xueche_Participants	City					赛事	城市	年份
1	Bobsleigh	Four-Men	Germany			Germany	Berchtesgaden		Lausanne			雪车-世界雪车锦标赛	Königssee	2017
2			Korea			Korea	Seoul
3			Switzerland			Switzerland	Rutigasse
4			Latvia			Latvia	Riga
5			Austria			Austria	Innsbruck
6			Germany			USA	New York
7			USA			France	Paris
8			France			Canada	Calgary
9			Canada			Poland	Gdansk
10			Poland			Russia	Moscow
11			Russia			Britain	Bath
12			Britain			Czech	Prague
13			Czech			Brazil	Porto Alegre
14			Brazil			Australia	Sydney
15			Australia			China	Beijing
16			China			Italy	Milan
17			Italy			Croatia	Split,Croatia
18			Croatia			Romania	Bucharest
19			Romania			New Zealand	Dunedin
						Japan	Tokyo
						Jamaica	Kingston
						Espana	Barcelona
						Netherlands	Amsterdam
						Israel	Tel Aviv
						Ghana	Accra
						Nigeria	Lagos
						Ukarine	Kyiv

## Sheet: Skeleton
Number	Sports	Sports2	Countries
1	Skeleton	Men	Korea
2			Russia
3			Britain
4			Latvia
5			Germany
6			USA
7			Ukarine
8			China
9			New Zealand
10			Austria
11			Australia
12			Norway
13			Japan
14			Espana
15			Romania
16			Italy
17			Israel
18			Jamaica
19			Ghana
20		Women	Netherlands
21			Switzerland
22			Belgium
23			Nigeria

## Sheet: Curling
Number	Sports	Sports2	Countries	Cities					赛事	城市	年份
1	Curling	Men	USA	Colorado Springs			Perth		冰壶-世界男子冰壶锦标赛	EDMONTON	2017
2			Sweden	Danderyd					冰壶-世界女子冰壶锦标赛	BEIJING	2017
3			Switzerland	Bern					冰壶-世界混双冰壶锦标赛	CHAMPERY	2017
4			Canada	Orleans					冰壶-世界高级冰壶锦标赛	LETHBRIDGE	2017
5			Britain	Cardiff
6			Norway	Oslo
7			Korea	Seoul
8			Japan	Tokyo
9			Italy	Milan
10			Denmark	Brondby
11		Mixed Doubles	China	Beijing
12			Finland	Lohja
13		Women	Russia	Moscow

## Sheet: Ice Hockey
Number	Sports	Sports2	Countries	Cities					赛事	城市	年份
1	Ice Hockey	Men	Russia	Moscow		Zurich			世界冰球世锦赛	Cologne	2017
2			Germany	Munich					世界冰球世锦赛	Paris	2017
3			Canada	Alberta
4			Czech	Ceskomoravska
5			Sweden	Stockholm
6			Finland	Helsinki
7			USA	Colorado Springs
8			Norway	Oslo
9			Slovenia	Ljubljana
10			Switzerland	Glattbrugg
11			Slovakia	Bratislava
12			Korea	Seoul
13		Women	South&North Korea	Pyongyang
14			Japan	Tokyo

## Sheet: Luge
Number	Sports	Sports2	Countries						赛事	城市	年份
1	Luge	Doubles	Germany	Berchtesgaden			Salzburg		雪橇-国际有舵雪橇锦标赛	Königssee	2017
2			Austria	Innsbruck
3			Canada	Calgary
4			Latvia	Riga
5			Italy	Milan
6			USA	New York
7			Korea	Seoul
8			Russia	Moscow
9			Poland	Warsaw
10			Czech	Smrzovka
11			Slovakia	Bratislava
12			Romania	Bucharest
13			Ukarine	Kyiv
14		Men's Singles	Britain	Worcestershire
15			Australia	Sydney
16			Georgia	Bakuriani
17			India	Nainital
18			Kazakhstan	Almaty
19			Bulgaria	Sofia
20			Taipei	Taipei
21			Slovenia	Jesenice
22		Women's Singles	Argentina	Buenos Aires
23			Croatia	Zagreb

## Sheet: Figure Skating
Number	Sports	Sports2	Countries			Skating_Participants	城市					赛事	城市	年份
1	Figure Skating	Ice Dance	Canada			Canada	Ottawa		Lausanne			世界花样滑冰锦标赛	Helsinki	2017
2			France			France	Paris					世界短道速滑锦标赛	Rotterdam	2017
3			USA			USA	Colorado Springs					世界速度滑冰锦标赛	Changchun	2017
4			Russia			Russia	Moscow						Amsterdam	2017
5			Italy			Italy	Milan					世界花样滑冰大奖赛(决赛)	Nagoya	2017
6			Britain			Britain	Sheffield					世界花样滑冰大奖赛(分站赛)	Lake Placid	2017
7			Espana			Espana	Barcelona						Regina	2017
8			Poland			Poland	Warsaw						Grenoble	2017
9			Japan			Japan	Tokyo						Moscow	2017
10			Germany			Germany	Berlin						Osaka	2017
11			Korea			Korea	Seoul						Beijing	2017
12			Turkey			Turkey	Ankara
13			Slovakia			Slovakia	Bratislava
14		Ladies' Single Skating	Kazakhstan			Kazakhstan	Astana
15			Belgium			Belgium	Lichtaart
16			Australia			Australia	Queensland
17			Finland			Finland	Helsinki
18			China			China	Beijing
19			Hungary			Hungary	Budapst
20			Brazil			Brazil	Porto Alegre
21		Men's Single Skating	Israel			Israel	Holon
22			Uzbekistan			Uzbekistan	Tashkent
23			Latvia			Latvia	Riga
24			Gerogia			Georgia	Tbilisi
25		Pair Skating	North Korea			North Korea	Pyongyang
						Netherlands	Utrecht
						Belarus	Minsk
						Singapore	Singapore
						Denmark	Brondby
						Columbia	Bogota
						Austria	Vienna
						Taipei	Taipei
						Sweden	Stockholm
						Switzerland	Lttigen
						Czech	Prague

## Sheet: Short Track
Number	Sports	Sports2	Countries
1	Short Track	Ladies' 1000m	Netherlands
2			Canada
3			Italy
4			Korea
5			China
6			Russia
7			Poland
8			France
9			Japan
10			Germany
11			Hungary
12			Kazakhstan
13			USA
14			Britain
15			Australia
16		Men's 1000m	Latvia
17			Israel
18		Ladies' 1500m	Czech
19			Singapore
20		Men's 1500m	Belgium
21			Belarus
22			North Korea

## Sheet: Speed Skating
Number	Sports	Sports2	Countries
1	Speed Skating	Ladies' 1000m	Netherlands
2			Japan
3			USA
4			Austria
5			Czech
6			Norway
7			China
8			Poland
9			Germany
10			Korea
11			Taipei
12			Russia
13			Canada
14			Kazakhstan
15			Italy
16		Ladies' 1500m	Belarus
17		Ladies' 5000m	Belgium
18		Ladies' 500m	Romania
19		Men's 1000m	Latvia
20			Hungary
21			Australia
22			Columbia
23			Finland
24		Men's 1500m	New Zealand
25			France
26		Men's 3000m	Sweden
27			Switzerland
28		Men's Mass Start	Denmark

[truncated: 6 more sheets: Alpine Skiing, Cross Country Skiing, Freestyle Skiing, Nordic Combined, Ski Jumping, Snowboard]
