# Supplementary material for: Growing dominance and soft power enhancement: Exploring Chinese cities’ continual efforts to promote international sports events from a city network perspective
Source: PLoS One. 2024 Nov 20;19(11):e0311171. doi: 10.1371/journal.pone.0311171 (PMC11578504; doi:10.1371/journal.pone.0311171)
Supplement: S2 File — (ZIP) [file pone.0311171.s002.zip › PLOS ONE_Data_Winter Olympics/2022Beijing_Participants.xlsx]

## Sheet: 2022Olympic_all
Number	Country	Cities	Number of Participants	Regions
1	Albania	Tirana	2	Europe
2	Andorra	Andorra City	5	Europe
3	Argentina	Buenos Aires	7	SA
4	Armenia	Yerevan	3	Europe
5	Australia	Brisbane	50	Oceania
6	Austria	Vienna	105	Europe
7	Azerbaijan	Baku	1	Europe
8	Belarus	Minsk	33	Europe
9	Belgium	Brussels	22	Europe
10	Bolivia	La Paz	2	SA
11	Bosnia and Herzegovina	Sarajevo	4	Europe
12	Brazil	Rio de Janeiro	9	SA
13	Bulgaria	Sofia	21	Europe
14	Canada	Toronto	225	NA
15	Chile	Santiago	7	SA
16	China	Beijing	80	Asia
17	Chinese Taipei	Taipei	4	Asia
18	Colombia	Bogota	4	SA
19	Croatia	Zagreb	19	Europe
20	Cyprus	Nicosia	1	Europe
21	Czech Republic	Prague	93	Europe
22	Denmark	Brondby	17	Europe
23	East Timor	Dili	1	Asia
24	Ecuador	Guayaquil	1	SA
25	Eritrea	Asmara	1	Africa
26	Estonia	Tallinn	22	Europe
27	Finland	Helsinki	100	Europe
28	France	Paris	106	Europe
29	Georgia	Tbilisi	4	Europe
30	Germany	Frankfurt	156	Europe
31	Ghana	Accra	1	Africa
32	Great Britain	London	58	Europe
33	Greece	Athens	4	Europe
34	Hong Kong	Hong Kong	1	Asia
35	Hungary	Budapest	19	Europe
36	Iceland	Reykjavík	5	Europe
37	India	New Delhi	2	Asia
38	Iran	Tehran	4	Asia
39	Ireland	Dublin	5	Europe
40	Israel	Tel Aviv	10	Asia
41	Italy	Rome	120	Europe
42	Jamaica	Kingston	3	NA
43	Japan	Tokyo	124	Asia
44	Kazakhstan	Astana	46	Asia
45	Kosovo	Pristina	1	Europe
46	Kyrgyzstan	Bishkek	2	Asia
47	Latvia	Riga	34	Europe
48	Lebanon	Beirut	3	Asia
49	Liechtenstein	Schaan	3	Europe
50	Lithuania	Vilnius	9	Europe
51	Luxembourg	Luxembourg	1	Europe
52	Macedonia	Skopje	3	Europe
53	Madagascar	Antananarivo	1	Africa
54	Malaysia	Kuala Lumpur	2	Asia
55	Malta	Valleta	1	Europe
56	Mexico	Mexico City	4	SA
57	Moldova	Chisinau	2	Europe
58	Monaco	Monaco	4	Europe
59	Mongolia	Ulaanbaatar	2	Asia
60	Montenegro	Podgorica	3	Europe
61	Morocco	Rabat	2	Africa
62	Netherlands	Arnhem	34	Europe
63	New Zealand	Auckland	21	Oceania
64	Nigeria	Lagos	3	Africa
65	Norway	Oslo	109	Europe
66	Pakistan	Lahore	2	Asia
67	Philippines	Pasig City	2	Asia
68	Poland	Warsaw	62	Europe
69	Portugal	Lisbon	2	Europe
70	Puerto Rico	San Juan	1	NA
71	Romania	Bucharest	27	Europe
72	San Marino	San Marino	1	Europe
73	Serbia	Belgrade	4	Europe
74	Slovakia	Bratislava	56	Europe
75	Slovenia	Ljubljana	71	Europe
76	South Korea	Seoul	122	Asia
77	Spain	Madrid	13	Europe
78	Sweden	Stockholm	116	Europe
79	Switzerland	Bern	166	Europe
80	Thailand	Bangkok	4	Asia
81	Turkey	Istanbul	8	Europe
82	Ukraine	Kyiv	33	Europe
83	United States	Colorado Springs	241	NA
84	Uzbekistan	Tashkent	2	Asia
85	American Samoa	Pago Pago	1	Oceania
86	Haiti	Port au Prince	1	NA
87	Peru	Lima	1	SA
88	Russia	Moscow	168	Europe
89	Saudi Arabia	Riyadh	1	Asia
90	Trinidad and Tobago	Port of Spain	1	NA
91	US Virgin Islands	US Virgin Islands	1	NA

## Sheet: Alpine Skiing
Number	Sports	Sports2	Participating Countries			Skiing_Participants	城市				赛事	城市	年份
1	Alpine Skiing	Men's Downhill	Albania	Tirana		Albania	Tirana		Oberhofen		世界高山滑雪锦标赛	Cortina d'Ampezzo	2021
2			Andorra	Andorra City		Andorra	Andorra City				FIS Nordic World Ski Championships	Oberstdorf	2021
3			Argentina	Bariloche		Argentina	Bariloche				世界单板滑雪锦标赛	Idre	2021
4			Armenia	Yerevan		Armenia	Yerevan					Rogla	2021
5			Australia	Docklands		Australia	Docklands					Aspen	2021
6			Austria	Innsbruck		Austria	Innsbruck				FIS Alpine Ski World Cup	Flachau	2021
7			Belarus	Minsk		Azerbaijan	Baku					Kitzbuhel	2021
8			Belgium	Berchem		Belarus	Minsk					Lech/Zürs	2021
9			Bolivia	Bermuda		Belgium	Berchem					Saalbach	2021
10			Bosnia and Herzegovina	La Paz		Bermuda	Bermuda					St.Anton	2021
11			Brazil	Sarajevo		Bolivia	La Paz					Schladming	2021
12			Britain	San Paulo		Bosnia and Herzegovina	Sarajevo					Semmering	2021
13			Britain	London		Brazil	San Paulo					Solden	2021
14			Bulgaria	Sofia		Bulgaria	Sofia					Bansko	2021
15			Canada	Vancouver		Canada	Vancouver					Zagreb	2021
16			Chile	Santiago		Chile	Santiago					Levi	2021
17			China	Beijing		China	Beijing					Chamonix	2021
18			Chinese Taipei	Taipei		Colombia	Bogota					Courchevel	2021
19			Colombia	Bogota		Croatia	Zagreb					Val d'Isère	2021
20			Croatia	Zagreb		Cyprus	Nicosia					Garmisch-Partenkirchen	2021
21		Men's Super-G	Cyprus	Nicosia		Czech	Prague					Alta Badia	2021
22			Czech	Prague		Denmark	Brondby					Bormio	2021
23			Ecuador	Guayaquil		Ecuador	Guayaquil					Kronplatz	2021
24			Eritrea	Asmara		Eritrea	Asmara					Madonna di Campiglio	2021
25			Estonia	Tallinn		Estonia	Tallinn					Santa Caterina	2021
26			Finland	Helsinki		Finland	Helsinki					val di Fassa	2021
27			France	Annecy		France	Annecy					Val Gardena	2021
28			Georgia	Tbilisi		Georgian	Tbilisi					Jasna	2021
29			Germany	Planegg		Germany	Planegg					Kranjska Gora	2021
30			Ghana	Accra		Great Britain	London					Are	2021
31			Greece	Athens		Greece	Athens					Adelboden	2021
32			Haiti	Port au Prince		Hong Kong	Hong Kong					Lenzerheide	2021
33			Hong Kong	Hong Kong		Hungary	Budapest				FIS Cross-Country World Cup	Ruka	2021
34			Hungary	Budapest		Iceland	Akureyri					Lahti	2021
35			Iceland	Akureyri		India	Manali					Dresden	2021
36			India	Manali		Iran	Tehran					Toblach	2021
37			Iran	Tehran		Ireland	Dublin					Val di Fiemme	2021
38			Ireland	Dublin		Israel	Tel Aviv					Falun	2021
39			Israel	Tel Aviv		Italy	Milan					Ulricehamn	2021
40			Italy	Milan		Japan	Tokyo					Davos	2021
41			Jamaica	Kingston,Jamaica		Kazakhstan	Almaty					Engadin	2021
42			Japan	Tokyo		Kenya	Nairobi					Val Mustair	2021
43			Kazakhstan	Almaty		Korea	Seoul				FIS Freestyle Ski World Cup	Val Thorens	2021
44			Korea	Seoul		Kosovo	Prishtina					Arosa	2021
45			Kosovo	Prishtina		Kyrgyzstan	Bishkek					Secret Garden	2021
46			Kyrgyzstan	Bishkek		Latvia	Riga					Innichen	2021
47			Latvia	Riga		Lebanon	Jounieh					Nakiska	2021
48			Lebanon	Jounieh		Liechtenstein	Schaan					Idre	2021
49			Liechtenstein	Schaan		Lithuania	Vilnius					Reiteralm	2021
50			Lithuania	Vilnius		Luxembourg	Luxembourg					Veysonnaz	2021
51			Luxembourg	Luxembourg		Madagascar	Antananarivo					RUka	2021
52			Madagascar	Antananarivo		Malaysia	Kuala Lumpur					Alpe d'Huez	2021
53			Malaysia	Kuala Lumpur		Malta	Gzira					Mont-Tremblant	2021
54			Malta	Valleta		Mexico	Mexico City					Deer Valley	2021
55			Mexico	Mexico City		Moldova	Chisinau					Megève	2021
56			Monaco	Monaco		Monaco	Monaco					Chiesa in Valmalenco	2021
57			Montenegro	Niksic		Montenegro	Niksic					Le Relais	2021
58			Morroco	Marrakech		Morocco	Marrakech					Copper Mountain	2021
59			Netherlands	Arnhem		New Zealand	Wanaka					Calgary	2021
60			New Zealand	Wanaka		North korea	Pyongyang					Mammoth	2021
61			Nigeria	Lagos		North Macedonia	Skopje					Stubai	2021
62			North Macedonia	Skopje		Norway	Oslo					Font Romeu	2021
63			Norway	Oslo		Pakistan	Islamabad					Bakuriani	2021
64			Pakistan	Islamabad		Philippines	Bellflower					Silvaplana	2021
65			Peru	Lima		Poland	Krakow					Chur	2021
66			Philippines	Bellflower		Portugal	Covilha					Steamboat	2021
67			Poland	Krakow		Puerto Rico	San Juan				FIS Nordic Combined World Cup	Ruka	2021
68			Portugal	Covilha		Romania	Bucharest					Lillehammer	2021
69			Puerto Rico	San Juan		Russia	Moscow					Otepaa	2021
70			Romania	Bucharest		San Marino	San Marino					Ramsau	2021
71		Men's Slalom	Russia	Moscow		Serbia	Belgrade					Val di Fiemme	2021
72			San Marino	San Marino		Slovakia	Bratislava					Klingenthal	2021
73			Saudi Arabia	Riyadh		Slovenia	Ljubljana					place	2021
74			Serbia	Belgrade		South Africa	Gauteng					Seefeld	2021
75			Slovakia	Bratislava		Spain	Madrid					Lahti	2021
76			Slovenia	Ljubljana		Sweden	Falun					Oslo	2021
77			Spain	Madrid		Switzerland	Bern					Schonach	2021
78		Women's Downhill	Sweden	Falun		Thailand	Bangkok				FIS Ski Jumping World Cup	Nizhny Tahil	2021
79		Women's Giant Slalom	Switzerland	Bern		Timor Leste	Dili					Ruka	2021
80		Women's Slalom	Thailand	Bangkok		Togo	Lome					Lillehammer	2021
81			Timor Leste	Dili		Tonga	Manhattan					Wisla	2021
82			Turkey	Ankara		Turkey	Ankara					Kligenthal	2021
			Ukarine	Kyiv		Ukraine	Kyiv					Ramsua	2021
			USA	Park City		USA	Park City					Engelberg	2021
			Uzbekistan	Tashkent		Uzbekistan	Tashkent					Oberstdorf	2021
												Four Hills Tournament	2021
												Ljubno	2021
												Garmisch-Partenkirchen	2021
												Innsbruck	2021
												Bischofshofen	2021
												Sapporo	2021
												Bischofshofen	2021
												Zao	2021
												Zakopane	2021
												Sapporo	2021
												Titisee-Neustadt	2021
												Willingen	2021
												Hinterzarten	2021
												Lahti	2021
												Lillehammer	2021
												Raw Air Tournament	2021
												Oslo	2021
												Oberstdorf	2021
												Nizhny Tahil	2021
												Oberstdorf	2021
												Russia Tour Blue Bird	2021
												Planica	2021
												Chaikovsky	2021

## Sheet: Cross Country Skiing
Number	Sports	Sports2	Participating Countries
1	Cross Country Skiing		Andorra
2			Argentina
3			Armenia
4			Australia
5			Austria
6			Belarus
7			Belgium
8			Bolivia
9			Bosnia and Herzegovina
10			Brazil
11			Bulgaria
12			Canada
13			Chile
14			Colombia
15			Croatia
16			Czech
17			Estonia
18			Finland
19			France
20			Germany
21			Britain
22			Greece
23			Hungary
24			Iceland
25			Ireland
26			Iran
27			Italy
28			Japan
29			Kazakhstan
30			Latvia
31			Lebanon
32			Liechtenstein
33			Lithuania
34			Mexico
35			Mongolia
36			Montenegro
37			Nigeria
38			North Macedonia
39			Norway
40			China
41			Poland
42			Portugal
43			Korea
44			Russia
45			Romania
46			Slovakia
47			Slovenia
48			Spain
49			Sweden
50			Switzerland
51			Thailand
52			Turkey
53			Ukranie
54			USA

## Sheet: Freestyle Skiing
Number	Sports	Sports2	Participating Countries
1	Freestyle Skiing		Australia				Ladies' Aerials	Belarus
2			Austria					China
3			Belarus					Australia
4			Brazil					Russia
5			Canada					USA
6			Chile					Kazakhstan
7			Czech					Ukarine
8			Estonia					Canada
9			Finland					Korea
10			France				Ladies' Moguls	France
11			Germany					Germany
12			Britain					Japan
13			Ireland					Norway
14			Italy					Switzerland
15			Japan					Austria
16			Kazakhstan				Ladies' Ski Cross	Sweden
17			New Zealand					Italy
18			Norway					Czech
19			China					Britain
20			Korea					Chile
21			Russia				Ladies' Ski Halfpipe	New Zealand
22			Spain					Hungary
23			Sweden					Denmark
24			Switzerland				Men's Moguls	Finland
25			Ukraine				Men's Ski Cross	Slovenia
26			USA				Men's Ski Halfpipe	Ireland

## Sheet: Ski Jumping
Number	Sports	Sports2	Participating Countries
1	Ski Jumping	Ladies Normal Hill Individual	Austria
2			Bulgaria
3			Canada
4			Czech
5			Estonia
6			Finland
7			France
8			Germany
9			Italy
10			Japan
11			Kazakhstan
12			Norway
13			China
14			Poland
15		Men's Large Hill Individual	Russia
16			Romania
17			Slovenia
18			Sweden
19			Switzerland
20			Turkey
21			Ukraine
22			USA

## Sheet: Snowboard
Number	Sports	Sports2	Participating Countries
1	Snowboard	Ladies's Big Air	Andorra
2			Australia
3			Austria
4			Belgium
5			Bulgaria
6			Canada
7			Croatia
8			Czech
9			Finland
10			France
11			Germany
12			Britain
13			Hungary
14			Ireland
15		Ladies' Halfpipe	Italy
16			Japan
17			Malta
18			Netherlands
19		Ladies' Parallel Giant Slalom	New Zealand
20			Norway
21			China
22		Ladies' Snowboard Cross	Poland
23			Korea
24			Russia
25			Slovakia
26		Men's Big Air	Slovenia
27			Spain
28			Sweden
29		Men's Halfpipe	Switzerland
30			Ukraine
31			USA

## Sheet: Nordic Combined
Number	Sports	Sports2	Participating Countries
1	Nordic Combined	Individual Gundersen Large Hill/10km	Austria
2			Czech
3			Estonia
4			Finland
5			France
6			Germany
7			Italy
8			Japan
9			Kazakhstan
10			Latvia
11			Norway
12			China
13			Poland
14			Korea
15			Russia
16			Slovenia
17			Ukraine
16			USA

## Sheet: Biathon
Number	Sports	Sports2	Participating Countries	City									Austria	Salzburg			赛事	城市	年份
1	Biathon	Mixed Relay 4*6km	Austria	Salzburg				Salzburg	总部				Belarus	Minsk			冬季两项-世界冬季两项世锦赛	POKLJUKA	2021
2			Belarus	Minsk									Belgium	Butgenbach			冬季两项-世界冬季两项世界杯(分站赛)	OESTERSUND	2021
3			Belgium	Butgenbach									Bulgaria	Sofia			冬季两项-世界冬季两项世界杯(分站赛)	HOCHFILZEN	2021
4			Bulgaria	Sofia									Canada	Canmore			冬季两项-世界冬季两项世界杯(分站赛)	ANNECY-LE GRAND BORNAND	2021
5			Canada	Canmore									China	Beijing			冬季两项-世界冬季两项世界杯(分站赛)	OBERHOF	2021
6			China	Beijing									Czech	Prague			冬季两项-世界冬季两项世界杯(分站赛)	NOVE MESTO NA MORAVE	2021
7			Czech	Prague									Estonia	Tallinn			冬季两项-世界冬季两项世界杯(分站赛)	ANTHOLZ-ANTERSELVA	2021
8			Denmark	Brondby									Finland	Helsinki			冬季两项-世界冬季两项世界杯(分站赛)	OESTERSUND	2021
9			Estonia	Tallinn									France	Cedex
10			Finland	Helsinki									Germany	Planegg
11			France	Cedex									Italy	Milan
12			Germany	Planegg									Japan	Tokyo
13			Italy	Milan									Kazakhstan	Astana
14			Japan	Tokyo									Korea	Seoul
15			Kazakhstan	Astana									Latvia	Riga
16			Korea	Seoul									Lithuania	Vilnius
17			Latvia	Riga									Norway	Oslo
18			Lithuania	Vilnius									Poland	Warsaw
19			Moldova	Chisinau									Romania	Bucharest
20		Women's 15km Individual	New Zealand	Auckland									Russia	Moscow
21			Norway	Oslo									Slovakia	Bratislava
22			Poland	Warsaw									Slovenia	Ljubljana
23			Romania	Bucharest									Sweden	Ostersund
24			Russia	Moscow									Switzerland	Bern
25		Men's 20km Individual	Slovakia	Bratislava									Ukarine	Kyiv
26			Slovenia	Ljubljana									USA	New Gloucester
27			Sweden	Ostersund
			Switzerland	Bern
			Ukarine	Kyiv
			USA	New Gloucester

## Sheet: Bobsleigh
Number	Sports	Sports2	Participating Countries			Xueche_Participants	City					赛事	城市	年份
1	Bobsleigh	Two-Men	Australia	Sydney		Australia	Sydney		Lausanne			雪车-世界雪车锦标赛	Altenberg	2021
2			Austria	Innsbruck		Austria	Innsbruck
3			Belgium	Brussels		Brazil	Porto Alegre
4			Brazil	Porto Alegre		Britain	Bath
5			Britain	Bath		Canada	Calgary
6			Canada	Calgary		China	Beijing
7			China	Beijing		Croatia	Split,Croatia
8			Czech	Prague		Czech	Prague
9			France	Paris		Espana	Barcelona
10			Germany	Berchtesgaden		France	Paris
11			Italy	Milan		Germany	Berchtesgaden
12			Jamaica	Kingston,Jamaica		Ghana	Accra
13			Korea	Seoul		Israel	Tel Aviv
14			Latvia	Riga		Italy	Milan
15			Monaco	Monaco		Jamaica	Kingston
16			Netherlands	Amsterdam		Japan	Tokyo
17			Romania	Bucharest		Korea	Seoul
18			Russia	Moscow		Latvia	Riga
19			Slovakia	Bratislava		Netherlands	Amsterdam
		Women's Monobob	Switzerland	Rutigasse		New Zealand	Dunedin
			Trinidad and Tobago	Port of Spain		Nigeria	Lagos
			Ukarine	Kyiv		Poland	Gdansk
		2-Women	USA	New York		Romania	Bucharest
			American Samoa	Pago Pago		Russia	Moscow
			Puerto Rico	San Juan		Switzerland	Rutigasse
			Spain	Barcelona		Ukarine	Kyiv
			US Virgin Islands	US Virgin Islands		USA	New York

## Sheet: Skeleton
Number	Sports	Sports2	Participating Countries
1	Skeleton		American Samoa
2			Australia
3			Austria
4			Belgium
5			Brazil
6			Canada
7			Czech
8			Germany
9			Britain
10			Italy
11			Latvia
12			Netherlands
13			China
14			Puerto Rico
15			Korea
16			Russia
17			Spain
18			Switzerland
19			Ukraine
20			USA
21			US Virgin Islands

[truncated: 6 more sheets: Curling, Ice Hockey, Luge, Figure Skating, Short Track, Speed Skating]
