# Supplementary material for: Growing dominance and soft power enhancement: Exploring Chinese cities’ continual efforts to promote international sports events from a city network perspective
Source: PLoS One. 2024 Nov 20;19(11):e0311171. doi: 10.1371/journal.pone.0311171 (PMC11578504; doi:10.1371/journal.pone.0311171)
Supplement: S2 File — (ZIP) [file pone.0311171.s002.zip › PLOS ONE_Data_Winter Olympics/Plos One_Analysed Results_Winter Olympics.xlsx]

## Sheet: 2010Connections
	city_out	Continents	city_in	Continents	Weight
1	Taipei	China	Lausanne	Europe	62
2	Taipei	China	Vancouver	Canada	31
3	Beijing	China	Lausanne	Europe	30
4	Vancouver	Canada	Beijing	China	15
5	Lausanne	Europe	Harbin	China	10
6	Lausanne	Europe	Hong Kong	China	10
7	Hong Kong	China	Kuwait City	Asia	6
8	Beijing	China	Kuwait City	Asia	6
9	Kuwait City	Asia	Taipei	China	6
10	Vancouver	Canada	Hangzhou	China	5
11	Taipei	China	Salzburg	Europe	4
12	Beijing	China	Oberhofen	Europe	4
13	Beijing	China	Perth	Europe	4
14	Beijing	China	Salzburg	Europe	4
15	Hong Kong	China	Oberhofen	Europe	4
16	Changchun	China	Oberhofen	Europe	4
17	Lausanne	Europe	Hong Kong	China	4
18	Hong Kong	China	Kuala Lumpur	Asia	3

## Sheet: 2014Connections
	city_out	Regions	city_in	Regions	Count
1	Taipei	China	KuwaitCity	Asia	6
2	Beijing	China	KuwaitCity	Asia	6
3	HongKong	China	KuwaitCity	Asia	6
4	Taipei	China	Tokyo	Asia	3
5	Tokyo	Asia	HongKong	China	3
6	Lausanne	Europe	Beijing	China	26
7	Lausanne	Europe	Taipei	China	14
8	Salzburg	Europe	Beijing	China	8
9	Perth	Europe	Beijing	China	4
10	Salzburg	Europe	HongKong	China	4
11	Salzburg	Europe	Taipei	China	4
12	Sochi	Russia	Beijing	China	15
13	HongKong	China	Lausanne	Europe	10
14	Beijing	China	Oberhofen	Europe	4

## Sheet: 2018Pyeongchang
	city_out	Regions	city_in	Regions	Count
1	Taipei	China	KuwaitCity	Asia	6
2	Beijing	China	KuwaitCity	Asia	6
3	HongKong	China	KuwaitCity	Asia	6
4	Tokyo	Asia	HongKong	China	3
5	Tokyo	Asia	Taipei	China	3
6	Lausanne	Europe	Beijing	China	34
7	Lausanne	Europe	Taipei	China	14
8	Perth	Europe	Beijing	China	12
9	Lausanne	Europe	HongKong	China	10
10	Salzburg	Europe	Taipei	China	4
11	Perth	Europe	Beijing	China	4
12	Salzburg	Europe	Beijing	China	4
13	Pyeongchang	Korea	Beijing	China	15
14	Hangzhou	China	Lausanne	Europe	40
15	Changchun	China	Lausanne	Europe	12
16	HongKong	China	Oberhofen	Europe	4
17	Beijing	China	Oberhofen	Europe	4

## Sheet: 2022Beijing
	city_out	Regions	city_in	Regions	Weight
1	Beijing	China	Sydney	Oceania	15
2	Beijing	China	San Francisco	North America	32
3	Beijing	China	Midland	North America	16
4	Beijing	China	Cincinnati	North America	16
5	Beijing	China	Boston	North America	16
6	Beijing	China	Santa Clara	North America	16
7	Beijing	China	Atlanta	North America	16
8	Beijing	China	Toronto	North America	15
9	Beijing	China	Lausanne	Europe	150
10	Hangzhou	China	Lausanne	Europe	40
11	Beijing	China	Munich	Europe	16
12	Beijing	China	Biel	Europe	16
13	Beijing	China	Salzburg	Europe	8
14	Beijing	China	Oberhofen	Europe	4
15	Beijing	China	Shanghai	China	80
16	Beijing	China	Xiamen	China	30
17	Huerhaote	China	Beijing	China	30
18	Beijing	China	Qingdao	China	20
19	Beijing	China	Zhangjiakou	China	17
20	Yanqing	China	Beijing	China	17
21	Beijing	China	Hangzhou	China	16
22	Hefei	China	Beijing	China	10
23	Zhuhai	China	Beijing	China	10
24	Beijing	China	Putian	China	10
25	Seoul	Asia	Beijing	China	47
26	Athens	Europe	Beijing	China	15
27	Rio de Janeiro	South America	Beijing	China	15
28	Auckland	Oceania	Beijing	China	15
29	Paris	Europe	Beijing	China	15
30	Doha	Asia	Beijing	China	15
31	New York	North America	Beijing	China	15
32	Johannesburg	Africa	Beijing	China	15
33	Mexico City	North America	Beijing	China	15
34	Kingston,Jamaica	North America	Beijing	China	15
35	Moscow	Europe	Beijing	China	15
36	Kuwait City	Asia	Beijing	China	6
37	Perth	Europe	Beijing	China	4
38	Zurich	Europe	Beijing	China	4
39	Macau	Asia	Beijing	China	3
40	Beijing	China	Tokyo	Asia	46
41	Beijing	China	Osaka	Asia	16
42	Beijing	China	Aichi	Asia	16
