# Supplementary material for: Growing dominance and soft power enhancement: Exploring Chinese cities’ continual efforts to promote international sports events from a city network perspective
Source: PLoS One. 2024 Nov 20;19(11):e0311171. doi: 10.1371/journal.pone.0311171 (PMC11578504; doi:10.1371/journal.pone.0311171)
Supplement: S2 File — (ZIP) [file pone.0311171.s002.zip › PLOS ONE_Data_Winter Olympics/PLOS ONE_WInterOlympicgames_Broadcasters.xlsx]

## Sheet: 2010Broadcasters
Australia	Nine Network
Canada	CBC
South America	OTI
New Zealand	TVNZ
Asia	ABU
China	CCTV
Taiwan	TTV
Japan	NHK
Korea	KBS
Europe	Eurosport/EBU

## Sheet: 2014Broadcasters
	Australia	Network Ten	Sydney
	Brazil	Rede Globo	Rio de Janeiro
	Canada	CBC	Toronto
	China	CCTV	Beijing
	Japan	Japan Consortium	Tokyo
	South Korea	SBS/KBS	Seoul
	South Africa	Supersport	Johannesburg
	India	Star Sports 4	Mumbai
	New Zealand	Sky Television	Auckland
		OSN	Dubai
	USA	NBC	New York
	UK	BBC	London
	Mexico	America Movil	Mexico City
	Europe	Sportsfive	Hamburg
	Russia		Moscow

## Sheet: 2018Broadcasters
Australia	Network Ten	Sydney
Brazil	Rede Globo	Rio de Janeiro
Canada	CBC	Toronto
China	CCTV	Beijing
Japan	Japan Consortium	Tokyo
South Korea	SBS/KBS	Seoul
South Africa	Supersport	Johannesburg
New Zealand	Sky Television	Auckland
Qatar	beIN Sports	Doha
USA	NBC	New York
Mexico	America Movil	Mexico City
Europe	Eurosport	Paris
France	France Television	Paris

## Sheet: 2022Broadcasters
Australia	Network Ten	Sydney
Brazil	Rede Globo	Rio de Janeiro
Canada	CBC	Toronto
China	CCTV	Beijing
Japan	Japan Consortium	Tokyo
South Korea	SBS/KBS	Seoul
South Africa	Supersport	Johannesburg
New Zealand	Sky Television	Auckland
Qatar	beIN Sports	Doha
USA	NBC	New York
Mexico	America Movil	Mexico City
Europe	Eurosport	Paris
Russia	RTV	Moscow
Japan	Dentsu	Tokyo
Jamaica	Sportsmax	Kingston,Jamaica
