# Supplementary material for: Growing dominance and soft power enhancement: Exploring Chinese cities’ continual efforts to promote international sports events from a city network perspective
Source: PLoS One. 2024 Nov 20;19(11):e0311171. doi: 10.1371/journal.pone.0311171 (PMC11578504; doi:10.1371/journal.pone.0311171)
Supplement: S2 File — (ZIP) [file pone.0311171.s002.zip › PLOS ONE_Data_Winter Olympics/PLOS ONE_WInterOlympicgames_Sponsors0423.xlsx]

## Sheet: 2010
Number	Sponsors	Levels
1	Acer Inc.	Worldwide Olympic Partners
2	Atos Origin	Worldwide Olympic Partners
3	The Coca-Cola Company	Worldwide Olympic Partners
4	General Electric	Worldwide Olympic Partners
5	McDonald's	Worldwide Olympic Partners
6	Omega SA	Worldwide Olympic Partners
7	Panasonic	Worldwide Olympic Partners
8	Samsung Electronics	Worldwide Olympic Partners
9	Visa Inc.	Worldwide Olympic Partners
10	Bell Canada	National Partners
11	General Motors Canada	National Partners
12	Hudson's Bay Company	National Partners
13	Petro-Canada	National Partners
14	Rona, Inc.	National Partners
15	Royal Bank of Canada	National Partners
16	Air Canada	Official Supporters
17	BC Hydro	Official Supporters
18	Bombardier Inc.	Official Supporters
19	British Columbia Lottery Corporation	Official Supporters
20	Canadian Pacific Railway	Official Supporters
21	Insurance Corporation of British Columbia	Official Supporters
22	Jet Set Sports	Official Supporters
23	Ricoh	Official Supporters
24	Royal Canadian Mint	Official Supporters
25	Teck Resources	Official Supporters
26	3M	Official Suppliers
27	Acklands-Grainger	Official Suppliers
28	Aggreko	Official Suppliers
29	Avaya	Official Suppliers
30	ALDA Pharmaceuticals	Official Suppliers
31	Aquilini Investment Group	Official Suppliers
32	Birks Group	Official Suppliers
33	Britco	Official Suppliers
34	Canada's Olympic Broadcast Media Consortium	Official Suppliers
35	Canada Post	Official Suppliers
36	Cold-fX	Official Suppliers
37	Concord Pacific Developments	Official Suppliers
38	Deloitte	Official Suppliers
39	Dow Chemical Company	Official Suppliers
40	EPCOR Utilities	Official Suppliers
41	Garrett Metal Detectors	Official Suppliers
42	General Mills	Official Suppliers
43	George Weston Limited	Official Suppliers
44	Hain Celestial Canada	Official Suppliers
45	Haworth	Official Suppliers
46	Jackson-Triggs	Official Suppliers
47	Karl's Global Events	Official Suppliers
48	Millennium Development Corporation	Official Suppliers
49	Molson Brewery	Official Suppliers
50	Nike, Inc.	Official Suppliers
51	Offsetters	Official Suppliers
52	Purolator Inc.	Official Suppliers
53	Saputo Inc.	Official Suppliers
54	Sleep Country Canada	Official Suppliers
55	SNC-Lavalin	Official Suppliers
56	Sun Microsystems	Official Suppliers
57	Tickets.com	Official Suppliers
58	TransCanada Corporation	Official Suppliers
59	Vancouver International Airport Authority	Official Suppliers
60	Workopolis	Official Suppliers
61	Wrigley Company	Official Suppliers

## Sheet: 2014
Number	Sponsors	Levels	city
1	Atos	Worldwide Olympic Partners	Bezons
2	The Coca-Cola Company	Worldwide Olympic Partners	Atlanta
3	Dow Chemical Company	Worldwide Olympic Partners	Midland
4	General Electric	Worldwide Olympic Partners	Boston
5	McDonald's	Worldwide Olympic Partners	Chicago
6	Omega SA	Worldwide Olympic Partners	Biel
7	Panasonic	Worldwide Olympic Partners	Osaka
8	Procter & Gamble	Worldwide Olympic Partners	Cincinnati
9	Samsung Electronics	Worldwide Olympic Partners	Seoul
10	Visa Inc.	Worldwide Olympic Partners	San Francisco
11	Aeroflot	National Partners	Moscow
12	Bosco Sport	National Partners	Moscow
13	MegaFon	National Partners	Moscow
14	Rosneft	National Partners	Moscow
15	Rostelecom	National Partners	Moscow
16	Russian Railways	National Partners	Moscow
17	Sberbank of Russia	National Partners	Moscow
18	Volkswagen Group	National Partners	Moscow
19	Ingosstrakh	Official Partners	Moscow
20	PricewaterhouseCoopers	Official Partners	Moscow
21	Sportlotto	Official Partners	St. Petersburg
22	Adamas	Official Suppliers	Moscow
23	Avaya	Official Suppliers	Moscow
24	Baltika Breweries	Official Suppliers	St. Petersburg
25	EF Education First	Official Suppliers	Moscow
26	Jet Set Sports	Official Suppliers	St. Petersburg
27	Kommersant	Official Suppliers	Moscow
28	Power Technologies	Official Suppliers	Moscow
29	WildRed	Official Suppliers	St. Petersburg
30	Yamaha Corporation (Yamaha Motor Company)	Official Suppliers	Moscow
31	Abrau-Durso Wineries	Suppliers	Moscow
32	Adecco Group	Suppliers	Zurich
33	Bauerfeind	Suppliers	Atlanta
35	CTS Eventim	Suppliers	Bremen
36	Detech	Suppliers	Munich
37	Europa Plus	Suppliers	Moscow
38	EXECT Business Training	Suppliers	Moscow
39	GAZ Group	Suppliers	Nizhni Novgorod
40	I-TECO	Suppliers	Moscow
41	Kärcher	Suppliers	Heidelberg
42	Kaspersky Lab	Suppliers	Moscow
43	Kelly Services	Suppliers	Troy
45	Life Fitness	Suppliers	Chicago
46	KINESIO	Suppliers	Albuquerque
47	Microsoft	Suppliers	Washington
48	Paul Hartman LLC	Suppliers	Mandan
50	Rosatom	Suppliers	Moscow
51	Scania AB	Suppliers	Södertälje
52	Ural Plant of Deicing Materials	Suppliers	chelyabinsk
53	World Class	Suppliers	Bucharest

## Sheet: 2018
Number	Sponsors	Levels	city
1	Alibaba Group	Worldwide Olympic Partners	Hangzhou
2	Atos	Worldwide Olympic Partners	Bezons
3	Bridgestone	Worldwide Olympic Partners	Tokyo
4	The Coca-Cola Company	Worldwide Olympic Partners	Atlanta
5	DowDuPont (Dow Chemical Company)	Worldwide Olympic Partners	Midland
6	General Electric	Worldwide Olympic Partners	Boston
7	Intel	Worldwide Olympic Partners	Santa Clara
8	Omega SA	Worldwide Olympic Partners	Biel
9	Panasonic	Worldwide Olympic Partners	Osaka
10	Procter & Gamble	Worldwide Olympic Partners	Cincinnati
11	Samsung Electronics	Worldwide Olympic Partners	Seoul
12	Toyota	Worldwide Olympic Partners	Aichi
13	Visa Inc.	Worldwide Olympic Partners	San Francisco
14	Hyundai Motor Company	Official Partners	Seoul
15	Kia Motors	Official Partners	Seoul
16	Korea Electric Power Corporation	Official Partners	Naju-si
17	Korean Air	Official Partners	Seoul
18	KT Corporation	Official Partners	Seoul
19	LG Electronics	Official Partners	Seoul
20	Lotte	Official Partners	Seoul
21	McDonald's	Official Partners	Seoul
22	POSCO	Official Partners	Pohang-si
23	SK Group (SK Telecom)	Official Partners	Seoul
24	Samsung	Official Partners	Seoul
25	VF Corporation (The North Face)	Official Partners	Seoul
26	EF Education First	Official Sponsors	Seoul
27	Hanwha (Hanwha Life Insurance)	Official Sponsors	Seoul
28	Naver	Official Sponsors	Seongnam-si
29	Samsung Group (Samsung Life Insurance and Samsung Fire & Marine Insurance)	Official Sponsors	Seoul
30	SsangYong Information & Communication Corp	Official Sponsors	Seoul
31	Aggreko	Official Sponsors	Yangsan-si
32	KEB Hana Bank	Official Sponsors	Seoul
33	Shinsegae Food	Official Sponsors	Seoul
34	CJ Group	Official Sponsors	Seoul
35	Korea Hydro & Nuclear Power	Official Sponsors	Gyeongju-si
36	Korea Land and Housing Corporation	Official Sponsors	Choongui-ro
37	Kangwon Land	Official Sponsors	Gangwon-do
38	BKL (Bae, Kim and Lee)	Official Suppliers	Seoul
39	Bombardier Inc.	Official Suppliers	Seoul
40	Daedong Industrial	Official Suppliers	Daegu
41	Hanjin Group (Hanjin and Hanjin Travel)	Official Suppliers	Seoul
42	Hanssem	Official Suppliers	Ansan-si
43	Huawei	Official Suppliers	Seoul
44	Pagoda Academy	Official Suppliers	Seoul
45	PricewaterhouseCoopers (Samil)	Official Suppliers	Seoul
46	S-Oil	Official Suppliers	Seoul
47	Samsung Group (Samsung C&T Corporation and Samsung Securities)	Official Suppliers	Seoul
48	Seoul Tent	Official Suppliers	Seoul
49	Hyundai Department Store	Official Suppliers	Seoul
50	Daewon Rental	Official Suppliers	Daegu
51	KMIG	Official Suppliers	Seoul
52	Korea Airports Corporation	Official Suppliers	Seoul
53	EWP	Official Suppliers	Ulsan
54	Incheon International Airport Corporation	Official Suppliers	Incheon
55	Korail	Official Suppliers	Dong-gu
56	Technogym	Official Suppliers	Seoul
58	Interpark	Official Supporters	Seoul
59	Hancom	Official Supporters	Gyeonggi-do
60	Douzone	Official Supporters	Seoul
61	Smart Planet	Official Supporters	Newport
63	Ottogi	Official Supporters	Gyeonggi-do
64	Noodle Lovers	Official Supporters	Seoul
65	Cheorwon Odae-ssal	Official Supporters	Cheorwon
66	KukDong Metal Fence Co.,Ltd	Official Supporters	Daegu
67	Influential Inc.	Official Supporters	Seoul
68	Kelly Services	Official Supporters	Troy
69	Somunsa	Official Supporters	Seoul
70	Maeil Dairies	Official Supporters	London
71	Heongseong County	Official Supporters	Hoengseong
72	Jet Set Sports	Official Supporters	Far Hills, NJ
73	DY Corporation	Official Supporters	Washington
74	Hoengseong Hanwoo	Official Supporters	Hoengseong
75	LS Group	Official Supporters	Denver
76	Airbnb	Official Supporters	San Francisco
77	Gangwon Ginseng Nonghyup	Official Supporters	Hongcheon-gun
82	Bauerfeind	Official Supporters	Zeulenrodaer
83	iLUKA	Official Supporters	Perth
85	KEPCO KPS	Official Supporters	Jeollanam-do
88	Korea Minting and Security Printing Corporation	Official Supporters	Seoul
89	Korea Sports Promotion Foundation	Official Supporters	Seoul

## Sheet: 2022
Number	Sponsors	Levels	city
1	Airbnb	Worldwide Olympic Partners	San Francisco
2	Alibaba Group	Worldwide Olympic Partners	Hangzhou
3	Allianz	Worldwide Olympic Partners	Munich
4	Atos	Worldwide Olympic Partners	Paris
5	Bridgestone	Worldwide Olympic Partners	Tokyo
6	The Coca-Cola Company-Mengniu Dairy	Worldwide Olympic Partners	Atlanta
7	Dow Chemical Company	Worldwide Olympic Partners	Midland
8	General Electric	Worldwide Olympic Partners	Boston
9	Intel	Worldwide Olympic Partners	Santa Clara
10	Omega SA	Worldwide Olympic Partners	Biel
11	Panasonic	Worldwide Olympic Partners	Osaka
12	Procter & Gamble	Worldwide Olympic Partners	Cincinnati
13	Samsung Electronics	Worldwide Olympic Partners	Seoul
14	Toyota	Worldwide Olympic Partners	Aichi
15	Visa Inc.	Worldwide Olympic Partners	San Francisco
16	Air China	Official Partners	Beijing
17	Anta Sports	Official Partners	Xiamen
18	Bank of China	Official Partners	Beijing
19	CNPC Corporation	Official Partners	Beijing
20	China Unicom	Official Partners	Beijing
21	People's Insurance Company of China	Official Partners	Beijing
22	Shougang Group	Official Partners	Beijing
23	Sinopec	Official Partners	Beijing
24	State Grid Corporation of China	Official Partners	Beijing
25	Yili Group	Official Partners	Huerhaote
26	Beijing Beiao Group	Official Sponsors	Beijing
27	Beijing Cultural Investment Development Group	Official Sponsors	Beijing
28	Beijing Yanjing Brewery	Official Sponsors	Beijing
29	Hengyuanxiang Group (HYX)[8]	Official Sponsors	Shanghai
30	Qianxin	Official Sponsors	Beijing
31	Shunxin Agriculture	Official Sponsors	Beijing
32	Tsingtao Brewery	Official Sponsors	Qingdao
33	Jinlongyu Cooking Oils	Official Sponsors	Shanghai
34	Yuanfudao	Official Sponsors	Beijing
35	Yum China	Official Sponsors	Shanghai
36	EF Education First	Official Exclusive Suppliers	Shanghai
37	iFlytek	Official Exclusive Suppliers	Hefei
38	China Post	Official Exclusive Suppliers	Beijing
39	Hylink	Official Exclusive Suppliers	Beijing
40	Snickers	Official Exclusive Suppliers	Shanghai
41	Hongyuan	Official Exclusive Suppliers	Beijing
42	3trees	Official Exclusive Suppliers	Putian
43	PricewaterhouseCoopers	Official Suppliers	Beijing
44	Suirui Group	Official Suppliers	Beijing
45	Kingsoft (WPS)	Official Suppliers	Zhuhai
46	1Rock	Official Suppliers	Beijing
47	BGCTV	Official Suppliers	Beijing
48	Boss Zhipin	Official Suppliers	Beijing
